# Supplementary material for: Revealing and mitigating the inhibitory effect of serotonin on HRP-mediated protein labelling
Source: Sci Rep. 2024 Dec 30;14:32126. doi: 10.1038/s41598-024-83928-w (PMC11686078; doi:10.1038/s41598-024-83928-w)
Supplement: Supplementary file 1 — Supplementary Information. [file 41598_2024_83928_MOESM1_ESM.xlsx]

## Sheet: Title and legend
Supplementary Table 1. Raw and processed proteome data, related to Figure 4. (A) Raw counts of 1573 proteins detected in control, serotonin-treated, and serotonin with Dz- PEG preincubation groups. (B) Normalized counts of 1573 proteins in control, serotonin-treated, and serotonin with Dz-PEG preincubation groups. Proteins with counts >0 in all three replicates across all groups are highlighted i…

## Sheet: A. Raw count
Protein names	Gene names	Control-1	Control-2	Control-3	Serotonin-1	Serotonin-2	Serotoin-3	Serotonin + Dz-PEG-1	Serotonin + Dz-PEG-2	Serotonin + Dz-PEG-3
Kinesin-like protein KIF13B	KIF13B	39144000	147260000	0	68774000	0	0	269360000	0	2702700000
Pyruvate carboxylase, mitochondrial	PC	393630000	407180000	417880000	374460000	344050000	426750000	418150000	415550000	459390000
Elongation factor 1-alpha 1;Putative elongation factor 1-alpha-like 3	EEF1A1;EEF1A1P5	285990000	359410000	414610000	486270000	228070000	304010000	445910000	395000000	444440000
4F2 cell-surface antigen heavy chain	SLC3A2	215690000	270620000	260950000	189410000	133000000	258560000	245420000	276940000	327930000
Histone H3.2;Histone H3.1t;Histone H3.3;Histone H3.1;Histone H3.3C	HIST2H3A;HIST3H3;H3F3A;HIST1H3A;H3F3C	232930000	232580000	240660000	379960000	197360000	225400000	264110000	266630000	253720000
60S ribosomal protein L15	RPL15	228490000	258360000	233470000	167610000	153810000	195120000	294150000	245430000	233590000
Acetyl-CoA carboxylase 1;Biotin carboxylase	ACACA	246740000	272090000	276570000	214070000	198590000	271000000	252320000	244550000	251550000
Transferrin receptor protein 1;Transferrin receptor protein 1, serum form	TFRC	207700000	198060000	203330000	125720000	104210000	166760000	194140000	210640000	215800000
Cadherin-2	CDH2	161510000	161340000	195350000	128050000	73068000	133110000	191080000	193730000	210040000
GTP-binding nuclear protein Ran	RAN	154790000	153300000	148380000	115240000	106020000	129590000	163970000	153320000	143450000
Inactive tyrosine-protein kinase 7	PTK7	123770000	129320000	28713000	17258000	84970000	111200000	147740000	146670000	160160000
Monocarboxylate transporter 1	SLC16A1	141630000	148360000	147780000	115770000	111610000	137950000	162080000	145290000	144130000
Cell adhesion molecule 1	CADM1	119360000	120720000	120450000	95407000	76211000	140580000	109510000	144950000	187160000
40S ribosomal protein S16	RPS16	107560000	103950000	117410000	119810000	73145000	117880000	110720000	144820000	153980000
Methylcrotonoyl-CoA carboxylase subunit alpha, mitochondrial	MCCC1	112010000	120800000	127820000	107260000	96567000	129070000	129300000	130450000	128290000
Sodium/potassium-transporting ATPase subunit beta-3	ATP1B3	127630000	133160000	132280000	60302000	51345000	70460000	129590000	128400000	128640000
Heterogeneous nuclear ribonucleoprotein A/B	HNRNPAB	96842000	122760000	167230000	53003000	36000000	47387000	138170000	83819000	146240000
Tubulin beta chain	TUBB	95541000	103300000	152280000	56953000	71340000	103930000	124430000	140330000	96289000
Desmoglein-2	DSG2	97607000	84410000	104290000	65392000	51885000	76072000	102630000	107240000	121040000
Propionyl-CoA carboxylase alpha chain, mitochondrial	PCCA	92774000	98776000	104190000	88520000	79766000	105980000	109810000	103140000	111350000
Integrin beta-1	ITGB1	90556000	95837000	100000000	64067000	49020000	70472000	99337000	98866000	100680000
Heterogeneous nuclear ribonucleoprotein H;Heterogeneous nuclear ribonucleoprotein H, N-terminally processed	HNRNPH1	61598000	52961000	67664000	47356000	28967000	51598000	83019000	91573000	100340000
40S ribosomal protein S8	RPS8	76965000	72173000	83313000	57228000	51512000	65202000	87132000	89473000	89878000
60S ribosomal protein L6	RPL6	76741000	75743000	76370000	55333000	54271000	65912000	86469000	80989000	81803000
40S ribosomal protein S11	RPS11	74450000	76395000	81986000	55718000	53327000	62850000	83455000	80756000	77522000
Vimentin	VIM	71488000	69310000	79833000	51123000	49250000	60823000	79059000	82984000	79050000
60S ribosomal protein L4	RPL4	65626000	70453000	76886000	50519000	43053000	54715000	77703000	79645000	79894000
60S ribosomal protein L7	RPL7	57946000	62157000	66082000	55152000	44869000	59438000	75056000	83063000	78496000
60S ribosomal protein L18	RPL18	81863000	76929000	80389000	60353000	60421000	73868000	76762000	82614000	75162000
Histone H2B type 1-L;Histone H2B type 1-M;Histone H2B type 1-N;Histone H2B type 1-H;Histone H2B type 2-F;Histone H2B type 1-C/E/F/G/I;Histone H2B type 1-D;Histone H2B type F-S;Histone H2B type 1-K;Histone H2B type 1-A	HIST1H2BL;HIST1H2BM;HIST1H2BN;HIST1H2BH;HIST2H2BF;HIST1H2BC;HIST1H2BD;H2BFS;HIST1H2BK;HIST1H2BA	59947000	68185000	76535000	188480000	59213000	66018000	68284000	84977000	81221000
Large neutral amino acids transporter small subunit 1	SLC7A5	83846000	72241000	78782000	57727000	60094000	67785000	83032000	76089000	68401000
Sodium/potassium-transporting ATPase subunit alpha-1	ATP1A1	84591000	79344000	82803000	40663000	41521000	51260000	76068000	75491000	73532000
Glyceraldehyde-3-phosphate dehydrogenase	GAPDH	62616000	65264000	68387000	45103000	36009000	53984000	71947000	71089000	72237000
60S ribosomal protein L23	RPL23	64642000	57594000	64795000	45446000	42464000	49781000	65368000	70920000	66212000
40S ribosomal protein S23	RPS23	62127000	57026000	58173000	42425000	36910000	50781000	57305000	62107000	68131000
ATP-dependent RNA helicase DDX54	DDX54	55878000	50171000	38231000	42459000	0	48469000	63162000	47666000	75589000
Heat shock 70 kDa protein 1B;Heat shock 70 kDa protein 1A	HSPA1B;HSPA1A	55391000	52668000	60253000	38472000	32505000	46506000	58868000	60530000	58847000
60S ribosomal protein L18a	RPL18A	50967000	59455000	60966000	38533000	39020000	47634000	60531000	57103000	58176000
ADP/ATP translocase 2;ADP/ATP translocase 2, N-terminally processed	SLC25A5	50847000	53653000	54793000	42962000	37567000	45807000	60269000	56909000	58460000
60S ribosomal protein L28	RPL28	48149000	53588000	58986000	38784000	39907000	45324000	54862000	58253000	60452000
Neural cell adhesion molecule 1	NCAM1	66935000	100040000	78499000	46288000	18356000	57055000	73808000	28776000	65942000
Histone H4	HIST1H4A	49274000	51617000	55743000	107080000	38407000	45095000	49309000	62270000	50606000
60S ribosomal protein L7a	RPL7A	48405000	46588000	51442000	39694000	33624000	40454000	56513000	55006000	49252000
Tubulin alpha-1C chain	TUBA1C	34291000	39566000	48896000	23530000	23765000	36449000	41221000	55705000	59073000
Ubiquitin-40S ribosomal protein S27a;Ubiquitin;40S ribosomal protein S27a;Ubiquitin-60S ribosomal protein L40;Ubiquitin;60S ribosomal protein L40;Polyubiquitin-B;Ubiquitin;Polyubiquitin-C;Ubiquitin	RPS27A;UBA52;UBB;UBC	34349000	41737000	45543000	39534000	33337000	41711000	50654000	47651000	49356000
Integrin alpha-5;Integrin alpha-5 heavy chain;Integrin alpha-5 light chain	ITGA5	56149000	47490000	52514000	30805000	28135000	35540000	50675000	48435000	46913000
Ectonucleotide pyrophosphatase/phosphodiesterase family member 1;Alkaline phosphodiesterase I;Nucleotide pyrophosphatase	ENPP1	38135000	43564000	45810000	31855000	22611000	34368000	47691000	43720000	53843000
Heterogeneous nuclear ribonucleoprotein D0	HNRNPD	47107000	53214000	62062000	23063000	11703000	14444000	51530000	43833000	49185000
Heterogeneous nuclear ribonucleoprotein U	HNRNPU	31462000	39057000	43428000	29208000	21592000	30014000	44738000	42313000	56802000
60S ribosomal protein L10	RPL10	37687000	43542000	47177000	34876000	24981000	37677000	51627000	42633000	48897000
Propionyl-CoA carboxylase beta chain, mitochondrial	PCCB	40663000	40662000	43050000	35058000	34587000	43650000	47049000	44744000	45656000
40S ribosomal protein S2	RPS2	41202000	44430000	44004000	33744000	28576000	35560000	45630000	46000000	43870000
Heat shock cognate 71 kDa protein	HSPA8	40374000	37667000	45382000	37570000	26605000	32780000	43490000	47711000	43981000
60S ribosomal protein L8	RPL8	44444000	43264000	42797000	31163000	33851000	36887000	45267000	44473000	43531000
Poliovirus receptor	PVR	47965000	43147000	45290000	30989000	30358000	36694000	46568000	46065000	40516000
Non-POU domain-containing octamer-binding protein	NONO	40127000	43573000	42555000	29981000	32693000	33853000	43851000	44713000	39997000
60S ribosomal protein L21	RPL21	32029000	36917000	49962000	35999000	19816000	34194000	42234000	41383000	44834000
Unconventional myosin-Id	MYO1D	67435000	65873000	45355000	47386000	38038000	75436000	68621000	50237000	8928900
Poly [ADP-ribose] polymerase 1	PARP1	32677000	40101000	40023000	24970000	22158000	28789000	42362000	42633000	42643000
40S ribosomal protein S27	RPS27	43404000	39913000	42722000	28574000	31236000	34562000	44768000	39237000	40536000
Pyruvate kinase PKM	PKM	39734000	37452000	37319000	28776000	23465000	29739000	39498000	40942000	43337000
Nucleophosmin	NPM1	35584000	31671000	44304000	31244000	23843000	31760000	41333000	41426000	36472000
Heat shock protein HSP 90-beta	HSP90AB1	32628000	33736000	34073000	29772000	22990000	29472000	39287000	38863000	39592000
40S ribosomal protein S24	RPS24	35123000	34565000	39709000	26942000	20822000	31842000	35609000	33886000	45507000
Zinc transporter ZIP10	SLC39A10	42393000	39059000	42498000	28059000	27569000	36270000	39357000	37841000	37730000
Occludin	OCLN	41068000	34960000	46640000	32420000	26850000	32945000	36446000	34745000	41753000
Guanine nucleotide-binding protein subunit beta-2-like 1;Guanine nucleotide-binding protein subunit beta-2-like 1, N-terminally processed	GNB2L1	36385000	36282000	34921000	27580000	25952000	30573000	38669000	37150000	36061000
High affinity copper uptake protein 1	SLC31A1	23797000	30096000	42295000	26661000	16092000	27817000	38099000	30764000	41169000
Histone H1.2	HIST1H1C	32420000	34632000	37369000	57076000	35392000	39404000	36672000	38155000	33174000
CD276 antigen	CD276	34818000	36121000	35614000	24396000	24214000	29639000	36304000	37359000	33869000
Sodium-dependent serotonin transporter	SLC6A4	47025000	40336000	44126000	21801000	18181000	25857000	36907000	33974000	36495000
40S ribosomal protein S6	RPS6	31391000	31796000	34396000	25549000	21730000	28308000	35791000	33091000	38206000
CD59 glycoprotein	CD59	29426000	37597000	44480000	15510000	17263000	21006000	41600000	31812000	33326000
40S ribosomal protein S3	RPS3	32190000	32158000	32074000	24879000	20113000	26677000	35077000	35134000	34088000
Sodium-coupled neutral amino acid transporter 2	SLC38A2	29754000	34306000	38071000	19906000	14481000	22285000	33031000	33625000	37252000
40S ribosomal protein S4, X isoform	RPS4X	29135000	30411000	32960000	25174000	21871000	26160000	32251000	34530000	36407000
Endothelial protein C receptor	PROCR	32983000	31534000	35799000	19086000	18659000	27663000	36975000	32530000	33570000
Basigin	BSG	28462000	30320000	9203600	28501000	24362000	35765000	34230000	33286000	34862000
40S ribosomal protein S9	RPS9	26058000	32712000	31700000	22795000	16978000	22477000	34058000	37031000	30925000
40S ribosomal protein S7	RPS7	33173000	20919000	26285000	33411000	20541000	22138000	29464000	31354000	38549000
D-3-phosphoglycerate dehydrogenase	PHGDH	23227000	26042000	28700000	18393000	17383000	25889000	28210000	36001000	33974000
Myelin protein zero-like protein 1	MPZL1	33966000	32132000	33622000	19133000	19667000	25137000	32917000	33831000	30946000
ATP synthase subunit alpha, mitochondrial	ATP5A1	28507000	27937000	29407000	25959000	20012000	24849000	31691000	31620000	32451000
Coxsackievirus and adenovirus receptor	CXADR	32974000	31039000	32877000	18676000	19723000	25740000	32650000	30998000	31081000
Histone H1.0;Histone H1.0, N-terminally processed	H1F0	27771000	28127000	31469000	26230000	25739000	34189000	29260000	34696000	30304000
40S ribosomal protein S26;Putative 40S ribosomal protein S26-like 1	RPS26;RPS26P11	32506000	33100000	34472000	28185000	20972000	27052000	31875000	33418000	28782000
ATP-dependent RNA helicase A	DHX9	20755000	26780000	25181000	15802000	15170000	25214000	28413000	26782000	36884000
DNA-dependent protein kinase catalytic subunit	PRKDC	25260000	24229000	26453000	18829000	16824000	23776000	30609000	30073000	30714000
60S ribosomal protein L35a	RPL35A	35406000	28218000	27769000	21066000	19703000	15394000	41017000	27168000	22953000
Tubulin beta-2A chain	TUBB2A	23285000	20536000	25109000	22054000	14646000	19308000	28699000	30095000	32188000
Receptor-type tyrosine-protein phosphatase F	PTPRF	27361000	28358000	29669000	19745000	17005000	23816000	29750000	29523000	31236000
60S ribosomal protein L5	RPL5	23178000	27252000	24976000	23923000	20063000	19589000	30958000	30905000	27980000
60S ribosomal protein L14	RPL14	23097000	24612000	24570000	16463000	15780000	20442000	29029000	28380000	32198000
60S ribosomal protein L27a	RPL27A	25918000	27639000	27803000	19169000	19032000	24237000	25648000	29021000	34170000
Protein FAM168A	FAM168A	34334000	28498000	34089000	11833000	11111000	12860000	30731000	28293000	29744000
60S ribosomal protein L34	RPL34	31146000	27914000	28675000	21524000	21798000	25288000	30858000	28303000	27971000
60S ribosomal protein L13a	RPL13A	26694000	27151000	27718000	17273000	19321000	23562000	27542000	29209000	29939000
Elongation factor Tu, mitochondrial	TUFM	22639000	23803000	25851000	18016000	15436000	19709000	29378000	27630000	29228000
Sodium/potassium-transporting ATPase subunit beta-1	ATP1B1	32647000	29433000	32349000	14719000	12238000	18373000	30331000	27347000	28092000
Mitochondrial Rho GTPase 2	RHOT2	9255600	22356000	27509000	22841000	10438000	21802000	28027000	27565000	30120000
Contactin-1	CNTN1	25735000	26055000	27111000	6746400	15958000	22779000	28036000	29037000	28346000
60S ribosomal protein L32	RPL32	25656000	26668000	27888000	15964000	17691000	19667000	28481000	26782000	26424000
Eukaryotic initiation factor 4A-I	EIF4A1	19665000	27933000	26268000	27104000	10417000	21164000	31879000	21593000	27698000
Butyrophilin subfamily 2 member A1	BTN2A1	25827000	27491000	28610000	19685000	16804000	21407000	29281000	25460000	26425000
CD99 antigen-like protein 2	CD99L2	29179000	27074000	29030000	16717000	12518000	18152000	28571000	26190000	25768000
Sodium-dependent multivitamin transporter	SLC5A6	24751000	24523000	27255000	18823000	15541000	25004000	26628000	26574000	27306000
Folate transporter 1	SLC19A1	30205000	25239000	25794000	19721000	20266000	24275000	26475000	26614000	25549000
60S ribosomal protein L3	RPL3	21572000	26489000	25062000	16747000	16086000	20003000	25576000	25820000	26026000
60S ribosomal protein L24	RPL24	28778000	20691000	27267000	21440000	13739000	26296000	30707000	23880000	22447000
Cytoplasmic dynein 1 heavy chain 1	DYNC1H1	23438000	23355000	22591000	22328000	26393000	21275000	25835000	24406000	25888000
60S ribosomal protein L11	RPL11	26734000	22092000	23692000	18980000	18342000	21230000	25086000	25338000	23442000
Collagen alpha-1(XVIII) chain;Endostatin	COL18A1	16590000	17482000	22928000	16475000	8373100	20432000	24157000	25179000	24065000
Equilibrative nucleoside transporter 1	SLC29A1	20369000	23756000	24484000	16240000	16559000	20464000	23964000	25567000	22530000
Zinc transporter ZIP6	SLC39A6	19747000	23107000	24763000	16754000	16478000	19685000	24328000	23852000	23104000
Nucleolar RNA helicase 2	DDX21	19557000	16368000	21342000	11087000	12053000	16150000	19783000	22908000	27018000
Plexin-B2	PLXNB2	22692000	21425000	23739000	15142000	14768000	18694000	23687000	22424000	23007000
78 kDa glucose-regulated protein	HSPA5	22009000	22509000	24840000	16144000	8548000	15107000	22333000	22871000	23184000
Pre-mRNA-processing factor 6	PRPF6	11304000	16849000	15730000	2523500	2140400	29238000	4403500	32773000	31096000
Transmembrane protein 33	TMEM33	20043000	22113000	19934000	14082000	13585000	15972000	23722000	23100000	21248000
Methylcrotonoyl-CoA carboxylase beta chain, mitochondrial	MCCC2	16832000	18099000	17033000	12254000	11522000	16684000	21810000	23904000	22110000
Prohibitin-2	PHB2	20250000	18978000	20159000	16622000	10476000	14481000	23664000	21322000	22339000
Insulin-like growth factor 1 receptor;Insulin-like growth factor 1 receptor alpha chain;Insulin-like growth factor 1 receptor beta chain	IGF1R	21600000	21491000	24058000	14494000	13222000	18343000	22330000	22327000	21939000
CD166 antigen	ALCAM	22381000	20919000	21202000	13943000	12675000	16903000	22560000	21452000	21940000
ATP-dependent RNA helicase DDX3X;ATP-dependent RNA helicase DDX3Y	DDX3X;DDX3Y	20468000	19504000	22104000	18109000	14061000	17089000	21073000	22191000	22078000
Heterogeneous nuclear ribonucleoprotein K	HNRNPK	15952000	19747000	20652000	16370000	11133000	15650000	26693000	24378000	13653000
Calcium-binding mitochondrial carrier protein Aralar2	SLC25A13	17845000	19219000	21905000	16122000	15673000	18340000	22169000	20640000	21651000
DBH-like monooxygenase protein 1	MOXD1	21357000	20889000	21281000	13668000	12709000	16789000	23094000	20259000	20552000
60S ribosomal protein L22	RPL22	20619000	19142000	18579000	17608000	13157000	17062000	20592000	21331000	21177000
Junctional adhesion molecule A	F11R	22887000	19654000	22970000	12256000	10280000	16171000	23229000	20039000	19790000
Angiomotin	AMOT	17523000	15997000	12890000	11408000	2842100	13979000	20966000	20793000	21148000
HLA class I histocompatibility antigen, Cw-7 alpha chain	HLA-C	19227000	22004000	22341000	13337000	15877000	17887000	21011000	20756000	21038000
Heterogeneous nuclear ribonucleoproteins C1/C2;Heterogeneous nuclear ribonucleoprotein C-like 4;Heterogeneous nuclear ribonucleoprotein C-like 1;Heterogeneous nuclear ribonucleoprotein C-like 3;Heterogeneous nuclear ribonucleoprotein C-like 2	HNRNPC;HNRNPCL4;HNRNPCL1;HNRNPCL3;HNRNPCL2	12691000	14400000	15941000	9455900	7797600	11816000	20365000	21827000	20319000
DNA topoisomerase 2-alpha	TOP2A	17564000	17418000	18986000	11370000	15719000	15038000	24334000	19785000	17470000
Eukaryotic translation initiation factor 3 subunit C;Eukaryotic translation initiation factor 3 subunit C-like protein	EIF3C;EIF3CL	6228500	12175000	14714000	15138000	7282000	12520000	21116000	18059000	21692000
Poly(rC)-binding protein 2	PCBP2	20449000	17232000	18684000	14445000	14072000	16013000	20441000	21065000	18977000
X-ray repair cross-complementing protein 5	XRCC5	18931000	19818000	15912000	10552000	11696000	14630000	21433000	20679000	17022000
Stress-70 protein, mitochondrial	HSPA9	18888000	16619000	18422000	11562000	10661000	13575000	20045000	19735000	19223000
Programmed cell death 6-interacting protein	PDCD6IP	19063000	18153000	18612000	10431000	9971200	12392000	20605000	18607000	18233000
Prostaglandin F2 receptor negative regulator	PTGFRN	19069000	19236000	19768000	13531000	13665000	16111000	19519000	19092000	18412000
Peroxiredoxin-1	PRDX1	16882000	15193000	15335000	11119000	9641200	12822000	21330000	18498000	17190000
Nucleolar protein of 40 kDa	ZCCHC17	22478000	21800000	24157000	17126000	19504000	22441000	19800000	18234000	18875000
L-lactate dehydrogenase B chain	LDHB	16956000	15837000	17260000	32540000	12009000	15199000	18170000	22523000	16178000
T-complex protein 1 subunit zeta	CCT6A	14924000	16093000	15835000	10894000	8568800	14543000	19648000	19219000	17994000
Endoplasmin	HSP90B1	25187000	23275000	25366000	14526000	12772000	15739000	23687000	7578800	25131000
Heterogeneous nuclear ribonucleoprotein M	HNRNPM	13078000	14969000	24771000	12616000	8879200	10915000	19469000	18599000	17928000
Calnexin	CANX	13261000	2487500	18557000	9364100	1122500	1428300	17402000	16223000	21774000
Elongation factor 2	EEF2	15214000	14832000	15674000	20876000	10968000	13439000	18206000	18000000	18129000
Integrin alpha-V;Integrin alpha-V heavy chain;Integrin alpha-V light chain	ITGAV	17253000	17366000	18811000	11195000	9714600	13686000	18707000	17031000	18474000
Slit homolog 2 protein;Slit homolog 2 protein N-product;Slit homolog 2 protein C-product	SLIT2	18500000	17739000	19067000	10782000	10777000	13430000	18272000	17633000	17795000
Phosphate carrier protein, mitochondrial	SLC25A3	13508000	14163000	13096000	10681000	9582600	13315000	16658000	18625000	17889000
60S ribosomal protein L13	RPL13	16325000	15396000	16940000	11248000	11289000	13058000	15919000	19972000	16705000
Amyloid-like protein 2	APLP2	20599000	17403000	21446000	9345400	12958000	15962000	21071000	13789000	17585000
CD81 antigen	CD81	20380000	18246000	18377000	6884000	4860600	7806500	16528000	16989000	18904000
Heterogeneous nuclear ribonucleoprotein A0	HNRNPA0	11709000	13204000	18492000	3917300	5879500	6365200	17883000	15738000	18730000
Far upstream element-binding protein 2	KHSRP	13974000	12854000	13733000	9253700	8978500	11899000	17427000	17235000	17443000
Interleukin enhancer-binding factor 2	ILF2	23419000	24878000	27216000	8589700	747380	4472300	21751000	16130000	13944000
T-complex protein 1 subunit alpha	TCP1	15589000	14442000	16308000	11404000	11439000	13725000	16845000	16974000	17712000
Immunoglobulin superfamily member 8	IGSF8	18235000	15695000	16582000	9978200	10169000	13061000	16234000	17512000	16931000
60S ribosomal protein L17	RPL17	15311000	13498000	12838000	8202200	7672400	8844900	19099000	13660000	17111000
60S ribosomal protein L36a-like;60S ribosomal protein L36a	RPL36AL;RPL36A	16309000	17953000	17356000	11523000	11533000	14585000	16831000	16062000	16825000
Nectin-2	PVRL2	16706000	15161000	16314000	10625000	9459100	12529000	16809000	16430000	16299000
Fatty acid synthase;[Acyl-carrier-protein] S-acetyltransferase;[Acyl-carrier-protein] S-malonyltransferase;3-oxoacyl-[acyl-carrier-protein] synthase;3-oxoacyl-[acyl-carrier-protein] reductase;3-hydroxyacyl-[acyl-carrier-protein] dehydratase;Enoyl-[acyl-carrier-protein] reductase;Oleoyl-[acyl-carrier-protein] hydrolase	FASN	12053000	11814000	12498000	10320000	8519500	12012000	16785000	16161000	16103000
Protocadherin-7	PCDH7	32144000	31808000	35665000	19672000	17020000	23729000	17257000	14908000	15708000
Catenin beta-1	CTNNB1	15416000	15480000	16536000	10991000	7970600	11653000	16260000	16088000	15256000
40S ribosomal protein S15a	RPS15A	15939000	15913000	14988000	12092000	10274000	12460000	16646000	15616000	15124000
40S ribosomal protein S5;40S ribosomal protein S5, N-terminally processed	RPS5	0	19671000	0	21906000	6361900	10224000	13681000	18290000	14822000
Sushi domain-containing protein 5	SUSD5	14511000	15867000	17794000	15326000	11939000	15925000	15549000	14452000	16500000
Heat shock protein HSP 90-alpha	HSP90AA1	11668000	12892000	13444000	14455000	7170300	11524000	15588000	15064000	15732000
60S ribosomal protein L30	RPL30	10198000	10909000	12522000	12821000	6570100	9752900	16987000	14802000	14390000
Membrane cofactor protein	CD46	15180000	15967000	16844000	9797000	9543100	10791000	14997000	15664000	15143000
Voltage-dependent anion-selective channel protein 2	VDAC2	14068000	15374000	13810000	13235000	10428000	12892000	15649000	15455000	14656000
Versican core protein	VCAN	16777000	17385000	18835000	11917000	12309000	15484000	14520000	15268000	14882000
ATP-citrate synthase	ACLY	4763900	4415200	11111000	9958400	3395500	10504000	14174000	15312000	15078000
BolA-like protein 2	BOLA2	15442000	10295000	15347000	0	19792000	0	15530000	14378000	14609000
Plexin-A1	PLXNA1	15934000	13987000	14931000	9795600	8862300	11549000	15138000	14626000	14484000
Phospholipid-transporting ATPase IG	ATP11C	14213000	14835000	15574000	7321600	7617800	9535600	14033000	14672000	15110000
CAD protein;Glutamine-dependent carbamoyl-phosphate synthase;Aspartate carbamoyltransferase;Dihydroorotase	CAD	11330000	10034000	11380000	2844500	503160	8893000	15608000	13618000	14408000
Receptor-type tyrosine-protein phosphatase kappa	PTPRK	13745000	13440000	14998000	9959600	8739300	11669000	14522000	14281000	14044000
Interleukin enhancer-binding factor 3	ILF3	19393000	19267000	20379000	6662300	4804600	6900200	14550000	14170000	13925000
60S ribosomal protein L19	RPL19	13163000	12786000	13031000	10833000	11484000	12480000	14109000	13783000	14542000
Insulin-like growth factor 2 mRNA-binding protein 1	IGF2BP1	15451000	5276000	13512000	8311300	7993200	8986100	13912000	14492000	13527000
L-lactate dehydrogenase A chain	LDHA	13268000	13104000	12473000	9524000	7433100	11201000	14043000	13837000	13350000
Dystroglycan;Alpha-dystroglycan;Beta-dystroglycan	DAG1	12187000	12766000	13458000	8626500	7615100	10309000	13545000	13592000	13881000
Embigin	EMB	11521000	11489000	13712000	6871300	6814000	7348300	13689000	12874000	14170000
Multiple myeloma tumor-associated protein 2	MMTAG2	12035000	13472000	14695000	9365000	9865500	12462000	14783000	12364000	13327000
Heterogeneous nuclear ribonucleoprotein U-like protein 1	HNRNPUL1	11284000	10774000	10139000	5380000	6567700	7031700	14213000	12223000	13957000
Insulin receptor;Insulin receptor subunit alpha;Insulin receptor subunit beta	INSR	13945000	14392000	15456000	9698800	10322000	12465000	13389000	14134000	12626000
40S ribosomal protein S14	RPS14	14046000	12568000	13528000	10828000	10585000	12159000	12923000	14101000	13068000
Pinin	PNN	10034000	9283800	12687000	9018400	8083500	10279000	14002000	13047000	12899000
Peroxiredoxin-6	PRDX6	6626900	5440100	7231200	14721000	3009900	5800200	13965000	14403000	10511000
T-complex protein 1 subunit gamma	CCT3	11021000	12442000	11770000	8198300	6387100	10466000	9900800	14084000	14518000
Glypican-4;Secreted glypican-4	GPC4	9997700	11242000	11410000	7462000	7628800	9079800	12948000	13010000	12461000
Scavenger receptor class F member 2	SCARF2	14528000	12036000	13832000	8694500	7582800	10799000	11892000	13014000	13279000
40S ribosomal protein S3a	RPS3A	4883000	5363700	5993000	17381000	8822300	12594000	16456000	17898000	3694400
Latrophilin-2	LPHN2	12944000	13110000	14859000	9944600	9256000	12103000	13080000	11977000	12783000
Fibronectin;Anastellin;Ugl-Y1;Ugl-Y2;Ugl-Y3	FN1	16464000	15369000	17457000	6093300	5866800	8009800	13389000	11598000	12781000
Heterogeneous nuclear ribonucleoprotein R	HNRNPR	5842200	9933500	9713000	7975300	6056800	9582100	9940700	15589000	12117000
Ephrin type-A receptor 7	EPHA7	13937000	13337000	13058000	8438200	8589900	10369000	12451000	12603000	12339000
40S ribosomal protein S20	RPS20	11041000	11175000	12560000	9998100	7224800	9689100	13048000	12633000	11689000
Integrin alpha-2	ITGA2	13945000	12327000	12536000	8151800	8495500	10474000	12880000	12485000	11927000
60S ribosomal protein L31	RPL31	8654000	11097000	14382000	9285100	6708700	8487900	12127000	12828000	11832000
Junctional adhesion molecule C	JAM3	11991000	11851000	12679000	8512500	6827100	8048700	13124000	12700000	10929000
Killer cell lectin-like receptor subfamily G member 2	KLRG2	11544000	10923000	12216000	7691000	7784900	10051000	12298000	12672000	11623000
60S ribosomal protein L9	RPL9	8492700	10193000	10988000	8345600	7530400	8609400	12033000	10995000	13249000
Ephrin type-A receptor 2	EPHA2	12320000	11575000	12939000	7618300	8186000	10277000	12278000	11651000	11894000
Neutral amino acid transporter B(0)	SLC1A5	10981000	9718200	8718700	9562900	10011000	11783000	10858000	12551000	12282000
Ephrin-B1	EFNB1	12200000	12063000	12110000	7977600	8033900	9883300	11934000	12102000	11420000
Clathrin heavy chain 1	CLTC	9683300	10748000	11366000	11371000	7265900	8981500	11592000	11395000	12346000
Protein SREK1IP1	SREK1IP1	9491700	13902000	12927000	11098000	9374100	11493000	13621000	12477000	8930400
Desmocollin-2	DSC2	11845000	12310000	12863000	8914400	9039000	10641000	12061000	11166000	11643000
Lamin-B receptor	LBR	8493800	5902600	14927000	3352800	3437800	8665900	10323000	16533000	8004900
40S ribosomal protein SA	RPSA	11353000	10582000	11445000	24782000	6259100	7245100	9870500	12751000	12129000
C-1-tetrahydrofolate synthase, cytoplasmic;Methylenetetrahydrofolate dehydrogenase;Methenyltetrahydrofolate cyclohydrolase;Formyltetrahydrofolate synthetase;C-1-tetrahydrofolate synthase, cytoplasmic, N-terminally processed	MTHFD1	12708000	11362000	12479000	4216900	8203300	10518000	6882500	14634000	13181000
Survival motor neuron protein	SMN1	5873700	8504300	7910100	2874400	5614600	3830000	8034300	10000000	16449000
Protocadherin-9	PCDH9	12263000	11788000	12524000	7800600	8353100	9646700	12135000	11317000	10840000
60 kDa heat shock protein, mitochondrial	HSPD1	8590900	7365700	8531000	7165900	5943300	6818300	9827200	12330000	12073000
Neurogenic locus notch homolog protein 2;Notch 2 extracellular truncation;Notch 2 intracellular domain	NOTCH2	11406000	11574000	12566000	7332200	7494300	9351200	11725000	11312000	11075000
X-ray repair cross-complementing protein 6	XRCC6	9006200	10190000	10749000	6268900	5755500	7081500	10848000	11451000	11740000
Elongation factor 1-gamma	EEF1G	10012000	8583700	10807000	15232000	7273400	7378200	10733000	12490000	10611000
14-3-3 protein sigma	SFN	7413200	7654200	8865100	96822000	11198000	11206000	11612000	12550000	9207000
Insulin receptor substrate 4	IRS4	10701000	2137600	10218000	7396100	7448100	9690300	10900000	11407000	10943000
Voltage-dependent anion-selective channel protein 3	VDAC3	10947000	10632000	10928000	7940900	6089600	9810400	11570000	10664000	10977000
Neuroplastin	NPTN	8857500	10867000	11000000	7296200	7264000	8698100	11390000	10416000	11311000
Ras-related protein Rab-1B;Ras-related protein Rab-1A	RAB1B;RAB1A	12703000	6503900	10175000	6501800	3928600	6507200	12426000	12531000	8146200
CD151 antigen	CD151	0	14581000	11531000	0	11391000	13334000	16586000	0	16434000
RNA-binding protein 14	RBM14	10647000	9067400	11335000	5732800	4416500	7200100	11733000	11153000	9932600
Acid sphingomyelinase-like phosphodiesterase 3b	SMPDL3B	12596000	11058000	12460000	5706200	4849400	7014400	11390000	10924000	10500000
T-complex protein 1 subunit eta	CCT7	9049900	7835000	9965500	7499100	5830900	8041500	11323000	10275000	11015000
40S ribosomal protein S30	FAU	9333600	8739700	9790000	9482300	8933900	11327000	10868000	11993000	9596900
Disintegrin and metalloproteinase domain-containing protein 10	ADAM10	11239000	10264000	10789000	6698900	6708200	8138500	11286000	10571000	10587000
Desmocollin-3	DSC3	10251000	11780000	11542000	9549600	7022900	10315000	11022000	10395000	10952000
NF-kappa-B-activating protein	NKAP	8739400	10926000	13450000	7082500	8038500	9769300	10559000	10298000	11388000
Solute carrier family 2, facilitated glucose transporter member 1	SLC2A1	3371000	9547900	10911000	6394400	0	7812100	7134000	12962000	11771000
Receptor-type tyrosine-protein phosphatase gamma	PTPRG	8229500	10984000	11658000	6852500	6846700	9134100	10714000	10540000	10585000
Volume-regulated anion channel subunit LRRC8A	LRRC8A	11400000	10461000	11493000	7222900	6941100	7753700	10964000	10178000	10586000
Cofilin-1	CFL1	6734700	8745100	9116200	8204600	5137400	7924900	12072000	9549500	9961200
ATP synthase subunit beta, mitochondrial	ATP5B	8084200	8235200	8848000	16058000	4269800	6470800	9959600	11944000	9436600
Epidermal growth factor receptor	EGFR	10284000	9819100	10875000	6515400	6036100	8612200	10776000	10244000	10195000
SLIT and NTRK-like protein 5	SLITRK5	11652000	12091000	12811000	4991400	6381700	8911100	7864100	11470000	11460000
Poly(rC)-binding protein 1	PCBP1	10669000	8319400	8467200	9931700	6693800	8849700	10602000	10568000	9459800
Heterogeneous nuclear ribonucleoproteins A2/B1	HNRNPA2B1	9359200	8822300	9263500	6515100	4159200	5936100	10002000	11120000	9422000
Splicing factor 3A subunit 2	SF3A2	7798400	13676000	18618000	14822000	6183600	11452000	0	16160000	14313000
DNA replication licensing factor MCM7	MCM7	8674700	8378100	9101400	5577400	4291200	7879800	10412000	10385000	9664100
Small nuclear ribonucleoprotein Sm D1	SNRPD1	6898800	9013400	10905000	8099800	5681100	8074900	10048000	9643200	10731000
Delta-1-pyrroline-5-carboxylate synthase;Glutamate 5-kinase;Gamma-glutamyl phosphate reductase	ALDH18A1	8127000	7631100	8391000	5417800	4649800	7548800	11648000	9570300	8690500
Heterogeneous nuclear ribonucleoprotein F;Heterogeneous nuclear ribonucleoprotein F, N-terminally processed	HNRNPF	7062500	6626300	6726000	5267900	4999400	5786900	10268000	9797200	9708500
Junction plakoglobin	JUP	9776500	11925000	9973000	38386000	6256200	7301500	9649700	10536000	9526900
Isoleucine--tRNA ligase, cytoplasmic	IARS	6626700	6279200	7228000	4917600	4289900	7527500	9713300	10208000	9759600
60S ribosomal protein L27	RPL27	9523100	8977800	9622900	7672200	6096900	7265200	10015000	10060000	9514500
Nectin-3	PVRL3	8520800	9896100	10531000	6282700	5490900	7077300	9620000	9726100	10048000
Integrin alpha-6;Integrin alpha-6 heavy chain;Integrin alpha-6 light chain;Processed integrin alpha-6	ITGA6	9953000	9641100	10251000	5845700	5773800	7096600	10274000	9444300	9532900
Metal transporter CNNM4	CNNM4	8875800	8655300	9460100	6416100	5158200	7478900	9973500	9569400	9633700
T-complex protein 1 subunit theta	CCT8	9386600	9350900	9381200	9243600	6331600	8857600	7129200	11935000	9760800
Heterogeneous nuclear ribonucleoprotein A1;Heterogeneous nuclear ribonucleoprotein A1, N-terminally processed;Heterogeneous nuclear ribonucleoprotein A1-like 2	HNRNPA1;HNRNPA1L2	5160500	8124700	9083600	2648500	2737600	5595800	8574000	10287000	9828900
Spliceosome RNA helicase DDX39B	DDX39B	6505500	8071100	8201900	8463100	4494100	6270700	9892600	10351000	8430000
Immunoglobulin superfamily member 3	IGSF3	9775000	9571300	10026000	6564500	5934900	7956600	10088000	9116100	9110200
Leukocyte surface antigen CD47	CD47	11433000	10203000	11520000	2588300	3127500	4731100	10063000	9332900	8751200
Multidrug resistance-associated protein 1	ABCC1	8908700	8351200	9078400	7265300	6760100	8465300	9748400	9224600	9010200
FACT complex subunit SPT16	SUPT16H	7352300	6909500	7392400	4897500	5141800	6993200	9365800	9053600	9499700
Very-long-chain 3-oxoacyl-CoA reductase	HSD17B12	6091600	8274400	7996600	5451500	4107500	5569400	8328700	8101800	11477000
Endothelin-converting enzyme 1	ECE1	3801200	6598200	6945000	5034100	4165800	7275200	8897600	9089500	9908000
Sideroflexin-1	SFXN1	8651000	7350600	7635600	5036900	4408400	7920800	8255000	9766300	9830000
Teneurin-3	TENM3	10317000	10108000	10467000	6403100	7166100	8212600	9172000	9378900	9267100
Cation-independent mannose-6-phosphate receptor	IGF2R	8966800	8370000	8854400	6199300	5921000	7774500	9275600	9230000	9202700
TAR DNA-binding protein 43	TARDBP	7485700	8913700	13957000	4878500	6521900	9051500	11641000	7645600	8122300
Tryptophan--tRNA ligase, cytoplasmic;T1-TrpRS;T2-TrpRS	WARS	7890800	8058400	12203000	7596900	5786700	6661600	11853000	4341600	11198000
Very-long-chain (3R)-3-hydroxyacyl-CoA dehydratase 3	HACD3	8770600	4859100	9707500	4771200	2925800	5694400	9710000	8476900	8874900
Myeloid-associated differentiation marker	MYADM	8468000	6593100	6753900	4838500	4254500	4459300	8002700	9160400	9613600
NADH-cytochrome b5 reductase 3;NADH-cytochrome b5 reductase 3 membrane-bound form;NADH-cytochrome b5 reductase 3 soluble form	CYB5R3	8161000	7100200	8208900	4792900	3114400	4837200	8851700	8785600	9137900
HLA class I histocompatibility antigen, A-3 alpha chain	HLA-A	6245000	9084000	8962200	6127900	6714700	8791000	8275900	8547500	9706200
T-complex protein 1 subunit delta	CCT4	7947000	8642700	9273800	7635500	4995500	6662400	9384300	7977400	9143600
Probable ATP-dependent RNA helicase DDX17	DDX17	8587000	7326100	7862400	6222500	4380800	6773000	9193100	8908400	8282700
Integrin alpha-1	ITGA1	8679000	8945300	8957400	5211500	5801800	6673000	9019100	8813800	8521400
Anoctamin-6	ANO6	7195500	7211000	10505000	5182900	0	5058200	8715900	8112200	9453200
NKG2D ligand 3	ULBP3	5566400	9992400	10463000	6715500	5638600	7985000	9118300	8266500	8718600
Neurofilament light polypeptide	NEFL	10071000	8669600	8946800	4652500	3013000	6373900	8970700	8962400	8057000
Mitochondrial 2-oxoglutarate/malate carrier protein	SLC25A11	7614600	7621200	8330500	5369300	5215400	6632400	8445600	9080500	8126700
High affinity cationic amino acid transporter 1	SLC7A1	9190100	8667300	9974800	5368200	5161900	6495300	8508500	9127900	7878000
60S ribosomal protein L26-like 1;60S ribosomal protein L26	RPL26L1;RPL26	7035600	8290700	8407300	4510400	5861600	7516000	8678100	8598300	8106600
60S ribosomal protein L12	RPL12	8763800	5531000	6615500	11237000	3590600	7470300	8681000	9865200	6684100
Laminin subunit beta-1	LAMB1	7826400	7374900	8134000	6204600	5846300	7693000	8756200	8127200	8143000
Ephrin type-B receptor 2	EPHB2	7433800	8001900	8567800	5209700	4672300	6577500	8275400	8468500	8276000
Glypican-3;Secreted glypican-3	GPC3	7587500	7182300	7766200	5614400	4942500	7149100	8385600	8258000	8092400
Integrin alpha-4	ITGA4	7360600	8293500	8437700	5902200	4802600	6261500	8201700	8464200	8065100
Hydroxyacyl-coenzyme A dehydrogenase, mitochondrial	HADH	14085000	11990000	12841000	10128000	10084000	12900000	12538000	11965000	0
Cystine/glutamate transporter	SLC7A11	10011000	7903700	8060800	5656500	5384500	7746000	9175600	7926500	7388500
Inosine-5-monophosphate dehydrogenase 2	IMPDH2	6705100	6710300	7034300	5504400	3940700	6719900	8000200	8241400	8208000
Cationic amino acid transporter 3	SLC7A3	3185500	8446200	10249000	4902800	1604000	4800300	9165000	8239900	6858200
Neurofilament medium polypeptide	NEFM	7215500	8702000	8032600	4445100	3962600	5908200	7202300	8426500	8454500
Heterogeneous nuclear ribonucleoprotein L	HNRNPL	6262700	6922400	7598800	4384700	4296100	5360200	8279900	7888400	7817000
Neutral alpha-glucosidase AB	GANAB	7016600	7565200	8466500	4018900	2950300	5531500	7924000	7676400	8370900
Multidrug resistance-associated protein 4	ABCC4	9841900	9030800	9550000	4920100	4494000	6025500	8542900	7958700	7432300
Prolow-density lipoprotein receptor-related protein 1;Low-density lipoprotein receptor-related protein 1 85 kDa subunit;Low-density lipoprotein receptor-related protein 1 515 kDa subunit;Low-density lipoprotein receptor-related protein 1 intracellular domain	LRP1	7702300	6162100	7631300	5357200	3786200	6668900	7865600	7779300	8243100
Thiamine transporter 1	SLC19A2	8171900	6604900	8293100	4253000	2749700	6978200	7579300	8716800	7433700
Choline transporter-like protein 1	SLC44A1	4845800	6245100	8244900	6759800	1548100	6171800	5043200	8663600	9919100
3-hydroxyacyl-CoA dehydrogenase type-2	HSD17B10	5082800	5056900	7492200	4730400	3903200	6592800	8013300	8546700	7062200
Phenylalanine--tRNA ligase alpha subunit	FARSA	5265100	3597500	4674800	4418700	0	6910000	2874400	10680000	10043000
Myosin-9	MYH9	8012500	7608700	7939700	6823400	5876300	7062700	7957700	8027700	7609800
Phosphoglycerate kinase 1	PGK1	5808700	9200500	7620000	11276000	3347800	5626300	7043500	9323500	7217400
Receptor-type tyrosine-protein phosphatase S	PTPRS	6969400	7396900	8364200	5237900	3533800	5613000	7632800	7502000	8348900
Prohibitin	PHB	7661200	6560500	7389000	6598500	3609700	5135100	7826100	7765000	7745400
Ribose-phosphate pyrophosphokinase 1	PRPS1	6475400	6901300	6442400	5309200	4612100	6199300	7223300	7973400	7602800
T-complex protein 1 subunit epsilon	CCT5	6461800	6487700	7328900	5065600	5375500	6646100	7433900	7884500	7436700
Bifunctional glutamate/proline--tRNA ligase;Glutamate--tRNA ligase;Proline--tRNA ligase	EPRS	6281000	6001700	6492800	5048900	4937400	6336500	7748900	7523900	7396800
Trifunctional purine biosynthetic protein adenosine-3;Phosphoribosylamine--glycine ligase;Phosphoribosylformylglycinamidine cyclo-ligase;Phosphoribosylglycinamide formyltransferase	GART	5843500	5641100	6144400	3974400	4071500	5166600	7601900	7511000	7122600
CD109 antigen	CD109	6610200	6448700	6829100	4497700	4694200	5815900	7263300	7725500	7154500
Scavenger receptor class B member 1	SCARB1	9483300	7919800	9684900	5555800	5687100	7191100	7852200	6458000	7829500
Nidogen-1	NID1	6934800	5970700	6752100	4869800	3945900	6048800	7496000	7454100	7147400
Receptor-type tyrosine-protein phosphatase U	PTPRU	9066200	7437800	8512600	6253500	6232000	7406000	7464700	7236000	7200600
Aspartate--tRNA ligase, mitochondrial	DARS2	4886400	5851100	5398400	2742200	3467900	4464700	5419300	6592100	9851200
Ribosome production factor 2 homolog	RPF2	7679700	3729800	3655200	4689300	5119500	5552000	5654200	7642700	8531400
Cytoskeleton-associated protein 4	CKAP4	8336100	7896900	8660400	4244700	4679000	5409700	7816300	7310500	6687300
Protein sidekick-2	SDK2	7796300	7470000	7690800	5653800	5438600	7181900	7595500	7022100	7192400
Sodium-dependent neutral amino acid transporter B(0)AT2	SLC6A15	5698500	6982700	7076900	1428700	698020	2965100	6662200	7528500	7305600
Voltage-dependent calcium channel subunit alpha-2/delta-1;Voltage-dependent calcium channel subunit alpha-2-1;Voltage-dependent calcium channel subunit delta-1	CACNA2D1	7430200	7051000	7893900	4791900	3962200	5685100	7661100	7205800	6547300
Exosome complex exonuclease RRP44	DIS3	5224100	5296300	5797600	4155500	4225900	5126300	7132700	6470000	7798800
Splicing factor, proline- and glutamine-rich	SFPQ	4963100	5239800	6725300	9837000	3358300	5428900	5826800	8499600	6935200
Laminin subunit gamma-1	LAMC1	6671700	6109200	6500800	5220300	4846600	6077900	7484000	6980100	6624300
Coatomer subunit alpha;Xenin;Proxenin	COPA	6130300	6322900	6562200	7395400	4385100	5377400	6868200	6712700	7372300
Desmoplakin	DSP	5216700	6401600	5985800	38578000	4306200	4423500	7073000	7274900	6249800
Matrin-3	MATR3	5571000	5650700	6491100	4211200	3373500	5228800	6690900	7031900	6684400
Receptor tyrosine-protein kinase erbB-2	ERBB2	7346000	6967100	7223100	4553900	4306900	5279100	7008900	6663300	6538700
tRNA-splicing ligase RtcB homolog	RTCB	4267200	8302600	6146500	4381200	3430500	3768200	7282000	6172700	6680500
Histone H2B type 3-B;Histone H2B type 2-E;Histone H2B type 1-B;Histone H2B type 1-O;Histone H2B type 1-J	HIST3H2BB;HIST2H2BE;HIST1H2BB;HIST1H2BO;HIST1H2BJ	5674600	6838200	6819400	15122000	5334700	6528800	6351800	7129100	6630900
Ribosomal L1 domain-containing protein 1	RSL1D1	6138100	6497100	6176500	4515100	2651400	5136800	6950300	6541300	6570700
Signal recognition particle receptor subunit beta	SRPRB	7750200	6480100	7423000	4167000	4074500	5408400	6662000	6956300	6415200
Trifunctional enzyme subunit beta, mitochondrial;3-ketoacyl-CoA thiolase	HADHB	5909900	3233800	13501000	0	2242300	2571000	7899200	9405000	2680300
Protein transport protein Sec61 subunit alpha isoform 1;Protein transport protein Sec61 subunit alpha isoform 2	SEC61A1;SEC61A2	6430400	5973300	6760800	4391900	3995300	4964800	6606900	6504700	6853300
Endoplasmic reticulum resident protein 29	ERP29	8553000	6882100	8067700	4195100	3968000	5106300	6774300	7184000	5759200
Heat shock protein 75 kDa, mitochondrial	TRAP1	5762200	5503500	5941700	3829300	3818100	5523500	6790300	6680600	6244100
Nucleolin	NCL	4556600	5095400	5535100	4219700	3379200	4915500	5761400	7758900	6174900
Protein SON	SON	9003200	4177200	9193800	3492500	0	4632100	7046700	6892100	5694100
Erlin-2	ERLIN2	5522100	4841100	5700400	3180800	3894600	3457800	5881700	8157200	5438000
ADP-ribosylation factor 1;ADP-ribosylation factor 3	ARF1;ARF3	4321400	5600300	5319900	4985600	2736000	3084700	7242700	4498900	7732700
Lactadherin;Lactadherin short form;Medin	MFGE8	6522900	5566000	6975700	0	2776700	4581700	5888600	6108700	7413800
Polyadenylate-binding protein 1;Polyadenylate-binding protein 3	PABPC1;PABPC3	5040300	5737000	6232700	6857500	2694400	4329300	5912800	7018600	6456400
Melatonin-related receptor	GPR50	5828900	6466200	7101000	3025900	3252500	4412900	6552700	6245900	6557200
60S acidic ribosomal protein P0;60S acidic ribosomal protein P0-like	RPLP0;RPLP0P6	5922100	11330000	5946100	27527000	4534700	5960200	6477100	6385200	6317000
DBIRD complex subunit ZNF326	ZNF326	4486300	4347000	4287000	2264700	1674100	2196700	9980200	5030100	4110800
FAS-associated factor 2	FAF2	3272500	4274700	6132900	4144900	1513200	1024700	5649100	6761700	6681500
5-nucleotidase domain-containing protein 1	NT5DC1	3832300	4000900	3409100	2863700	2595900	3119800	6181700	6557300	6304300
Methionine--tRNA ligase, cytoplasmic	MARS	5159200	4556800	3434900	4431900	3342000	5084700	6166000	6343700	6512500
Neuropilin-1	NRP1	6213800	5882100	6219900	4258600	4386600	5036100	6393200	6203200	6420800
60S ribosomal protein L23a	RPL23A	6368800	6091800	6885800	5246200	3885400	3246000	6693300	5964700	6318200
Chondroitin sulfate proteoglycan 4	CSPG4	6059600	5758400	6390100	4160400	3756800	4897700	6342600	6094400	6401700
ATP synthase subunit gamma, mitochondrial	ATP5C1	3699100	5285800	6125000	2735900	2469000	3600200	6312500	5217000	7294900
Zinc transporter ZIP14	SLC39A14	4813100	4277800	4585000	2951900	2775900	3337400	5365100	8322500	4932400
Leucine--tRNA ligase, cytoplasmic	LARS	5479000	4715800	5192300	4655900	3113300	4447700	6376200	5792500	6346600
RNA-binding motif protein, X chromosome;RNA-binding motif protein, X chromosome, N-terminally processed;RNA binding motif protein, X-linked-like-1	RBMX;RBMXL1	7054300	6237600	6825000	3845500	3083400	5145300	6337600	6448100	5724200
Frizzled-7	FZD7	6599100	5808300	6386100	4822700	4375000	5977100	6277000	5979600	6243500
RNA-binding protein FUS;TATA-binding protein-associated factor 2N	FUS;TAF15	3745200	6133700	6644500	4065700	1297600	2891900	4682600	7659300	6016100
Acetyl-CoA carboxylase 2;Biotin carboxylase	ACACB	6497300	6027200	6380400	5548000	5165300	6446600	5999700	6523800	5830800
Very-long-chain enoyl-CoA reductase	TECR	4830700	4834700	5354700	4200100	3691700	4624500	6118500	6065000	5875300
Core histone macro-H2A.1	H2AFY	4902800	4641200	5721700	4830500	2837700	4686900	4946200	6494200	6487300
Succinyl-CoA ligase [ADP-forming] subunit beta, mitochondrial	SUCLA2	0	8138200	5285100	4609800	3912200	3376000	6516200	3591600	7413600
60S ribosomal protein L35	RPL35	5364200	6147500	6889800	5968800	4027200	4994000	6303300	5429500	5771200
Cell cycle control protein 50A	TMEM30A	6439700	5663000	6074900	3274100	2989700	3789200	5949700	5784400	5751700
Leucine-rich PPR motif-containing protein, mitochondrial	LRPPRC	4109900	4561900	4646700	2486000	2930800	4065100	5836400	6640600	4994000
Lymphocyte function-associated antigen 3	CD58	6196800	6124200	5904700	3237700	4116500	4488600	6389000	5573600	5474500
Far upstream element-binding protein 3	FUBP3	4148200	4108900	4618900	3480100	2936800	4231600	5855400	5745400	5800700
ATPase family AAA domain-containing protein 3B	ATAD3B	4263600	3476000	4341900	2819200	1929800	3447300	6200000	5080900	6051800
Metalloreductase STEAP3	STEAP3	6618100	6539400	6806200	3757500	3327000	4256500	5888900	5778500	5650900
Nucleolar GTP-binding protein 1	GTPBP4	5379900	5220800	5788400	3323800	3478600	3456300	5884700	5921600	5481700
HLA class I histocompatibility antigen, B-7 alpha chain	HLA-B	5607100	5386100	5663000	2974000	4304500	5075400	6115000	5640900	5527600
NKG2D ligand 2	ULBP2	5444900	5716500	4531700	3280900	2970300	4009300	5837900	5686700	5654600
Cellular tumor antigen p53	TP53	9670600	9621300	9558200	4438200	5152200	7617000	4839000	6239200	6060500
Anthrax toxin receptor 1	ANTXR1	5765200	5295800	5764400	4262000	3708500	4822900	6598200	5688300	4846900
Monocarboxylate transporter 10	SLC16A10	6262000	5441900	6151500	5227100	6193600	6227900	5900300	5641300	5552100
Cyclin-dependent kinase 1	CDK1	5277900	5351000	5529600	4409500	3330100	4482900	5647700	5510900	5915800
26S proteasome non-ATPase regulatory subunit 3	PSMD3	3847100	3960200	4774400	3443600	1708100	3884400	5687500	5147500	6179300
Putative ATP-dependent RNA helicase DHX30	DHX30	5152900	3766600	5126700	2371200	3012300	3002400	5401600	6145000	5442200
Calcyclin-binding protein	CACYBP	4788700	3659600	4542300	1804700	3006600	3720600	5422700	6177600	5384100
FERM, RhoGEF and pleckstrin domain-containing protein 2	FARP2	5193800	4991800	6013000	3944800	0	5201500	6195300	5442800	5251900
Aspartate--tRNA ligase, cytoplasmic	DARS	4911900	3942700	5295100	4085500	2351000	4553700	5726800	5823100	5210100
Heterogeneous nuclear ribonucleoprotein H3	HNRNPH3	5787600	5189900	5411400	4381400	3626200	4374500	5637700	5887400	5217200
Apolipoprotein B-100;Apolipoprotein B-48	APOB	8193100	7600700	7142600	3425800	2782500	3731000	6376300	5226500	5121700
Histone H1x	H1FX	5675500	5893400	7337400	4782000	5766100	5699200	5740100	5648300	5305100
N-acetyltransferase 10	NAT10	5255900	4576600	5099600	2420700	3516300	4320900	5388700	5769900	5344700
Carbonyl reductase [NADPH] 1	CBR1	4204000	4940300	5548300	1310500	457820	2420500	5389100	5204500	5889700
Nucleolar protein 56	NOP56	4440800	4529600	4903000	1919900	3485000	4073700	5310400	5556500	5595900
Natural cytotoxicity triggering receptor 3 ligand 1	NCR3LG1	2261400	4206600	2885200	4067300	0	4077500	8696000	2541300	5180600
40S ribosomal protein S12	RPS12	4449800	4812000	5306600	4547700	2548100	4315500	5242400	5489300	5573900
ELAV-like protein 1	ELAVL1	5698600	5234700	5696900	4107100	4445800	4910100	5230700	6078300	4936000
Thioredoxin-dependent peroxide reductase, mitochondrial	PRDX3	4097200	2781600	2527500	2201600	0	3898400	5922300	5919700	4357700
Eukaryotic translation initiation factor 3 subunit E	EIF3E	5065200	4286100	4882700	6837700	3686300	3696400	5599700	5843200	4714800
Trifunctional enzyme subunit alpha, mitochondrial;Long-chain enoyl-CoA hydratase;Long chain 3-hydroxyacyl-CoA dehydrogenase	HADHA	3082800	4148100	14986000	2203600	0	1765100	2221400	6894500	6985700
Serine/threonine-protein phosphatase 2A 65 kDa regulatory subunit A alpha isoform	PPP2R1A	2597300	2760300	3209100	4839500	0	2857900	4249200	6754400	5091200
Eukaryotic translation initiation factor 2 subunit 3;Putative eukaryotic translation initiation factor 2 subunit 3-like protein	EIF2S3;EIF2S3L	3470500	4254600	6045500	8993000	3101700	6457600	6327900	6123200	3387000
Dihydrofolate reductase	DHFR	4530800	5733300	6432500	3847200	3014500	4438400	5326800	7527300	2978300
GTP-binding protein SAR1a	SAR1A	5654600	5576200	5809700	3515500	3013300	4423700	5060800	4949800	5671800
ADP-ribosylation factor 5	ARF5	5795100	4379400	5269100	3540700	3438500	4499000	5381900	5531100	4765400
7-dehydrocholesterol reductase	DHCR7	5384600	4709600	5392800	3330000	3774000	4063200	5736300	5933700	3898700
Syndecan-2	SDC2	5106400	0	0	2886100	0	0	5015900	5287600	5204700
Zinc finger protein 236	ZNF236	0	0	0	11757000	0	0	0	15477000	0
Ras-related protein Rab-10	RAB10	4580800	5135200	5290100	4136400	3259700	3695600	5036800	5598600	4634400
ADP-ribosylation factor 4	ARF4	0	3990900	4732800	0	2484100	3848300	5887800	4962000	4328100
Nuclear pore membrane glycoprotein 210	NUP210	3182100	6141400	6907800	4023700	1922600	5166100	2967000	6221900	5969000
Voltage-dependent anion-selective channel protein 1	VDAC1	4548500	4545300	3110000	4024600	2716400	3249600	5007500	5589900	4512200
CD9 antigen	CD9	5068800	5607900	5530700	2180300	2123800	3174100	5070500	5039700	4951500
Roundabout homolog 1	ROBO1	5624500	5385100	5947000	2460400	803620	2112100	5041900	4696500	5204700
DNA replication licensing factor MCM4	MCM4	1426900	4153000	5184900	2502700	970530	3897800	5443200	4092600	5350000
Nucleosome assembly protein 1-like 1	NAP1L1	3546800	2411600	6005300	0	0	4018200	3734200	5538100	5551600
Cell surface glycoprotein MUC18	MCAM	5049900	4974100	5022800	3549500	3936400	4624500	5079900	4857700	4832300
Major prion protein	PRNP	4855400	4534400	5329200	3205400	3516100	4069300	5218600	4669100	4767100
Laminin subunit alpha-5	LAMA5	4756000	5043700	5056300	4475700	4168600	5151600	4851500	5008100	4776200
60S ribosomal protein L10a	RPL10A	3235600	4226100	4757100	4221800	2764000	1706000	5046600	4584100	4954800
Neuronal cell adhesion molecule	NRCAM	4186800	4433900	4864600	2872700	2796000	3777500	5064900	4494700	4979700
40S ribosomal protein S25	RPS25	4318200	4054700	4797600	8913600	3230500	3428000	4753300	5224200	4504800
Dolichyl-diphosphooligosaccharide--protein glycosyltransferase subunit 1	RPN1	11010000	2370500	2624100	1533700	3773200	7536400	2376500	2214300	9847500
Volume-regulated anion channel subunit LRRC8D	LRRC8D	4361000	4093900	5172900	2228800	520100	4073900	4378500	4983800	4981600
Sarcoplasmic/endoplasmic reticulum calcium ATPase 2	ATP2A2	4333600	3781500	4133700	2793900	1901400	2098500	4523400	4693300	5004500
T-complex protein 1 subunit beta	CCT2	2840000	7158600	2463600	7265000	2275700	2739400	3033300	8134200	2988300
DNA replication licensing factor MCM3	MCM3	4690700	4091300	4293500	3153300	2843400	3543600	4381100	4871700	4870100
Zinc finger CCCH-type antiviral protein 1-like	ZC3HAV1L	5210900	3884200	4884300	3542500	3009100	4126900	4978100	4649200	4475300
Ubiquitin-conjugating enzyme E2 N;Putative ubiquitin-conjugating enzyme E2 N-like	UBE2N;UBE2NL	4679600	3875200	4750500	3922700	3450600	3981700	4457800	5200100	4383600
Transmembrane protein 263	TMEM263	4783800	4530900	4572800	2412500	0	3901400	4421600	4952300	4592900
Hepatocyte growth factor receptor	MET	5337600	4922500	5075400	3401600	3361700	4379100	4725000	4660500	4477300
ATP-binding cassette sub-family E member 1	ABCE1	4269600	4080100	4195000	3626500	3052400	3619200	4814000	4444100	4585100
Ribosome biogenesis protein BRX1 homolog	BRIX1	3400400	4298800	4205900	2912600	1750700	3519300	4379900	4576300	4781900
ADP-ribosylation factor-like protein 1	ARL1	9708300	3051300	4163300	3049000	0	11090000	3805500	3703900	6200500
Glypican-6;Secreted glypican-6	GPC6	2165900	3127800	3917100	868290	786440	2475700	4943800	5229400	3520500
Pyrroline-5-carboxylate reductase 3	PYCRL	3673900	3245300	3976200	2560000	1419400	3580000	3990000	4874500	4826100
Importin subunit beta-1	KPNB1	2303200	2259500	3858200	4430500	1745500	2975200	5091500	2922900	5651000
Kin of IRRE-like protein 1	KIRREL	4754200	4336200	4496200	2635700	3011600	3781400	4698900	4691400	4267600
Sodium bicarbonate cotransporter 3	SLC4A7	4999900	4558000	4359400	1826900	1416400	1874600	4165700	3381100	6109600
Nectin-1	PVRL1	3377700	4097000	4550300	2974000	1803900	3030500	3940600	4656100	4968600
Y+L amino acid transporter 2	SLC7A6	3272000	4142700	4491200	3242500	2554900	2869700	3795700	4547100	5219300
Microfibril-associated glycoprotein 3;Microfibrillar-associated protein 3-like	MFAP3;MFAP3L	4868200	4853100	4690300	2824900	2662700	3779400	4624100	4459400	4448400
V-type proton ATPase 116 kDa subunit a isoform 1	ATP6V0A1	4498000	4429800	4585800	3420000	2752000	3669700	4439800	4632800	4452800
AP-2 complex subunit mu	AP2M1	4052400	4608000	4328900	3652000	1634400	4193900	4472000	4804500	4246300
Chloride intracellular channel protein 4	CLIC4	4006600	3445700	3948700	3955300	2776800	3102900	4614500	4807200	4080600
Prostaglandin E synthase 3	PTGES3	4593400	3869400	4022300	2738200	1995900	3085700	4960100	4477600	4029900
Ras-related protein Rab-5C	RAB5C	4449200	4159900	4000800	2644000	2865900	3419400	4474800	4616300	4322600
Discoidin, CUB and LCCL domain-containing protein 2	DCBLD2	4708200	4245000	4099500	3214000	2917100	3710500	4207800	4728900	4460100
Sodium- and chloride-dependent glycine transporter 1	SLC6A9	2982900	4045900	3167600	2224900	1702300	2946900	4645700	4750800	3957300
Filamin-A	FLNA	6971700	3618200	4501900	3214700	2710900	3506100	4536700	4338600	4474500
Dolichyl-diphosphooligosaccharide--protein glycosyltransferase 48 kDa subunit	DDOST	4573800	4927900	4259800	2950700	3595800	4599000	4347500	4497500	4492400
Latrophilin-1	LPHN1	4494700	4574100	4821700	3033600	2865900	3749200	4531900	4153100	4590500
Guanine nucleotide-binding protein G(s) subunit alpha isoforms XLas	GNAS	4778200	4514700	4394000	3046900	2922900	3499400	4767500	4397200	4096900
Agrin;Agrin N-terminal 110 kDa subunit;Agrin C-terminal 110 kDa subunit;Agrin C-terminal 90 kDa fragment;Agrin C-terminal 22 kDa fragment	AGRN	3409200	4053500	3890300	2888600	3037500	3565500	4738600	4647800	3849100
Pyruvate dehydrogenase E1 component subunit alpha, somatic form, mitochondrial	PDHA1	4244600	4312000	4424600	2895800	1666600	3568300	3998200	4625600	4586800
Succinyl-CoA ligase [ADP/GDP-forming] subunit alpha, mitochondrial	SUCLG1	5188400	5726200	3951800	2090900	2569500	3404700	4735800	4276800	4196700
YEATS domain-containing protein 2	YEATS2	5953300	4771000	5518300	1839400	1982500	3291200	4885800	4365700	3863500
Tyrosine-protein phosphatase non-receptor type 11	PTPN11	4750800	3877000	4573900	1139300	1995400	2205800	3427300	5082000	4598600
Casein kinase II subunit alpha 3;Casein kinase II subunit alpha	CSNK2A3;CSNK2A1	0	3408500	1844400	0	0	0	2666300	7354300	3075700
Ephrin-B3	EFNB3	4391000	4501000	4233900	3263800	2831900	3388900	4571800	4308400	4192100
Guanine nucleotide-binding protein G(I)/G(S)/G(T) subunit beta-1	GNB1	4185400	4005400	4210800	3397600	2371500	3065200	4541800	4763400	3744300
Semaphorin-4D	SEMA4D	4075900	3982800	4817900	3321400	2575800	3645200	5024700	4446500	3577100
Discoidin domain-containing receptor 2	DDR2	4228500	4256400	4272900	2563900	2883000	3545900	4375600	4500400	4094900
Glypican-1;Secreted glypican-1	GPC1	3312500	2985700	3652100	2724300	0	2659500	3771000	4577600	4568500
PHD finger protein 6	PHF6	1975700	3293400	3636700	2342200	2124100	2964200	3966900	4565200	4381900
Zinc transporter 1	SLC30A1	5145200	4881600	5257700	2055800	2195100	2813100	4509400	4238000	4165800
AP-3 complex subunit beta-1	AP3B1	2285000	3326400	3616800	2628000	1732000	1627100	4905800	3694400	4308100
26S protease regulatory subunit 7	PSMC2	3695800	3787100	4105600	3115200	2805600	3273200	4036400	4390900	4471400
Syndecan-4	SDC4	4610100	4012600	4096200	2446200	0	0	4527200	4456100	3904500
C-type mannose receptor 2	MRC2	3989700	4031000	4193200	2827700	2926400	3796500	4185100	4467200	4194400
NF-kappa-B-repressing factor	NKRF	3986100	3457600	2930000	2174000	2459100	2508100	5056400	3750300	4023900
rRNA 2-O-methyltransferase fibrillarin	FBL	2403100	3433300	3264100	2486300	486880	2188300	4133200	3683100	4885400
Kinase D-interacting substrate of 220 kDa	KIDINS220	4141900	4217200	4072000	2788000	1447000	4432300	4084400	4332100	4247000
26S protease regulatory subunit 8	PSMC5	4061000	3798900	3929200	3368400	2814000	3476600	4597900	4211200	3850800
Cadherin EGF LAG seven-pass G-type receptor 2	CELSR2	4552300	2519500	2702000	2903200	2654600	2367100	4250000	4262200	4113100
Palmitoyltransferase ZDHHC5	ZDHHC5	6483600	5025100	5863900	2386800	919970	2534300	4259700	3889600	4455300
Creatine kinase B-type	CKB	2025600	2578900	3165700	2337400	1189100	1754800	3051100	4373300	5148400
Laminin subunit alpha-1	LAMA1	3340600	3245700	3555800	2445300	2217400	3026000	3975700	4152100	4365000
Valine--tRNA ligase	VARS	3956200	3100300	3949600	1935800	2335900	3432700	3772200	4096300	4595300
Serine/threonine-protein phosphatase PGAM5, mitochondrial	PGAM5	4408900	4703600	4501800	2199200	1184900	3436500	4145100	4871500	3440900
Probable ATP-dependent RNA helicase DDX6	DDX6	3657000	3616700	4047800	3298200	2386900	3015800	4940900	3683000	3775800
Integrin beta-5	ITGB5	0	3259900	4570100	2288300	0	3614300	3451800	3773200	5126500
Ras-related protein Rab-14	RAB14	4298300	4171400	4021700	3669200	2849200	3866600	4431100	3997200	3861800
Guanine nucleotide-binding protein-like 3	GNL3	4299200	3735200	3907000	2614900	2896000	3704500	4399000	3863200	3851100
SWI/SNF-related matrix-associated actin-dependent regulator of chromatin subfamily A member 5	SMARCA5	3604600	3458500	3631300	2222300	2358800	2923600	4285200	3721400	4024900
Tricarboxylate transport protein, mitochondrial	SLC25A1	3480400	3386400	3347200	2788800	1946800	3663900	3885900	4133200	4009300
Golgi membrane protein 1	GOLM1	3519300	3822400	4106900	3640800	4445900	3982600	4995800	3416800	3606800
Nuclear pore complex protein Nup155	NUP155	3359600	3399500	3360600	1964500	1392600	2460800	4296300	3880100	3835800
Arginine--tRNA ligase, cytoplasmic	RARS	3415400	3523600	3521800	2774800	2773600	3700900	4423200	3817000	3711200
Pre-mRNA-splicing factor ATP-dependent RNA helicase DHX15	DHX15	3213500	3259700	3051200	2188100	1737900	2778100	4058400	3899800	3985300
Cullin-associated NEDD8-dissociated protein 1	CAND1	3473900	2686500	3006100	3916600	2566600	3318000	4134600	4348000	3451000
Protein disulfide-isomerase	P4HB	4335800	3062600	3399100	2808600	1592300	2561100	3690600	3483900	4737500
Volume-regulated anion channel subunit LRRC8C	LRRC8C	4008300	4287400	4584900	2818200	2619200	3483600	3945500	3928700	4025200
Peptidyl-prolyl cis-trans isomerase A;Peptidyl-prolyl cis-trans isomerase A, N-terminally processed	PPIA	4353800	3611700	3585600	38360000	3479200	3836200	3339900	3936100	4608600
DNA topoisomerase 1	TOP1	3491300	3754500	3934800	2048000	2102200	2889400	3862000	3840600	4149000
A disintegrin and metalloproteinase with thrombospondin motifs 1	ADAMTS1	4034300	3590500	4193700	2376700	2639600	3167400	3851400	4094400	3899800
Spermidine synthase	SRM	2887800	2337200	3189400	739360	1574700	3228600	4078900	3974800	3758300
Probable ATP-dependent RNA helicase DDX20	DDX20	3937500	941580	2496700	639140	812690	2043500	4299600	3442300	4051800
Cystathionine beta-synthase	CBS	4465300	3393300	2886900	2294800	2859100	3513500	3623600	4917700	3246500
Electron transfer flavoprotein subunit alpha, mitochondrial	ETFA	2593000	1973700	3601200	1281200	682680	2193700	3330000	4810900	3631100
ATP-dependent RNA helicase DDX39A	DDX39A	3520100	3621600	3819900	2770600	0	3254900	3933600	4081700	3754500
Translational activator GCN1	GCN1L1	1691100	3032700	3510100	2346200	964960	2339900	4731400	3168900	3856400
Basal cell adhesion molecule	BCAM	4301400	4001900	4049500	2451300	2317700	2912700	3981200	3845800	3889500
Staphylococcal nuclease domain-containing protein 1	SND1	3581000	3524800	3570700	2811700	2683300	3406200	3806400	3968400	3919200
Protein sidekick-1	SDK1	4257500	3801700	4400600	2694900	2819200	3430800	3997200	3905400	3729600
Exportin-1	XPO1	1416500	0	915020	943100	0	0	5513700	2053700	4002900
Asparagine synthetase [glutamine-hydrolyzing]	ASNS	3123200	2982600	3775700	1496500	1744200	2483300	3866600	3962500	3691000
DnaJ homolog subfamily A member 1	DNAJA1	3761700	3808300	3688600	3325400	2061100	3493800	3495500	4093700	3909300
Leucine-rich repeat-containing protein 4B	LRRC4B	2525200	3646200	3916300	2790000	2050900	2817100	3660500	3716300	4074500
Cationic amino acid transporter 2	SLC7A2	3460900	3946100	3684300	2264100	2003000	2546000	4144500	3532400	3710900
Tetraspanin-6	TSPAN6	0	3803500	3691300	3176900	0	0	3358800	4508900	3499400
Eukaryotic initiation factor 4A-III;Eukaryotic initiation factor 4A-III, N-terminally processed	EIF4A3	3735600	3557100	3589100	2458400	2292000	3300500	3945900	3810400	3574800
Protocadherin-10	PCDH10	5795800	5122600	5348000	3784400	3775000	4655300	3865900	3859000	3599300
MHC class I polypeptide-related sequence A	MICA	5871200	0	7218600	0	0	6848400	0	4833300	6490300
E3 SUMO-protein ligase RanBP2	RANBP2	2987200	2917400	3180100	1770600	1404000	2512100	3678400	3624900	3997200
ATP-dependent 6-phosphofructokinase, liver type	PFKL	3051500	2982400	3372700	2039700	1396400	2751400	3967300	3945700	3346900
Microtubule-associated protein 4	MAP4	1633200	2911800	3613700	2844200	2079700	3377600	3782900	3401000	4057900
ATP-binding cassette sub-family D member 3	ABCD3	3668000	3822800	3756700	2464200	2572500	3270800	3935400	3801200	3480800
Polypyrimidine tract-binding protein 1	PTBP1	2741800	3497800	3505600	3310800	2745000	2758100	3707500	3838400	3632900
Sulfate transporter	SLC26A2	3312800	2460900	4048400	0	1420400	2512900	3441500	3616500	4096600
Thioredoxin-related transmembrane protein 1	TMX1	4183900	3637600	3487800	2014800	2002400	2523500	3678200	3885800	3577100
Pyruvate dehydrogenase E1 component subunit beta, mitochondrial	PDHB	2598900	2243000	4882300	1533300	1061300	1648200	3326400	3727300	4069800
Reticulon-1	RTN1	4026100	3795700	3815700	5550500	2566200	2862000	3652900	4031200	3417100
Prelamin-A/C;Lamin-A/C	LMNA	3602200	3765900	3230200	20965000	6263800	3069200	3646700	4280700	3076800
Serine/arginine-rich splicing factor 6	SRSF6	3405100	3066900	3470600	2455400	1906200	2957000	3468700	3952800	3577800
Feline leukemia virus subgroup C receptor-related protein 1	FLVCR1	5188900	4643600	5076600	2534400	2188800	2966000	3600400	3786300	3610500
Constitutive coactivator of PPAR-gamma-like protein 1	FAM120A	2879600	2506000	2983700	1855300	1674200	1982300	3945100	3597900	3453300
U5 small nuclear ribonucleoprotein 200 kDa helicase	SNRNP200	3042400	2907300	3428600	2614100	1940700	2657000	3854200	3770000	3353600
Splicing factor U2AF 35 kDa subunit	U2AF1	3947700	2813200	2733000	2154000	0	2009600	3349000	3569600	3922000
Dolichyl-diphosphooligosaccharide--protein glycosyltransferase subunit 2	RPN2	4034700	3419800	2821100	2258500	1948800	2335000	4019000	3920800	2883500
Eukaryotic translation initiation factor 5A-2;Eukaryotic translation initiation factor 5A-1-like;Eukaryotic translation initiation factor 5A-1	EIF5A2;EIF5AL1;EIF5A	1947900	4426000	2592800	6140700	0	1368500	3225000	1290200	6306500
Chromobox protein homolog 3	CBX3	3514200	3470400	4463900	2650800	2453200	2895600	3350200	3501300	3953900
DNA replication licensing factor MCM5	MCM5	3223600	3311600	3033000	1796800	1763600	2651600	3719100	3548100	3525100
Cadherin EGF LAG seven-pass G-type receptor 1	CELSR1	3688500	3155400	4161200	2614000	2576100	3033600	3816200	3530300	3427400
Pre-mRNA-processing-splicing factor 8	PRPF8	3149000	3319000	3416900	2151400	1209000	2641200	3852100	3468100	3434300
Integrin alpha-3;Integrin alpha-3 heavy chain;Integrin alpha-3 light chain	ITGA3	4039700	3730100	3919200	2787300	2273100	3166800	3865900	3734300	3133000
DNA ligase 3	LIG3	3173700	3072300	3826800	533580	2113600	3080000	4089400	3487100	3132200
Hypoxia up-regulated protein 1	HYOU1	4065200	4057000	4200700	2319100	2373400	3139000	3995000	3543300	3163900
BAG family molecular chaperone regulator 4	BAG4	2784100	3498900	3282700	1555900	1366700	804300	3782100	3669800	3247100
Ephrin type-A receptor 4	EPHA4	2846600	3341900	3348100	2550900	2367600	3096100	3453600	3541900	3697000
Dihydrolipoyllysine-residue acetyltransferase component of pyruvate dehydrogenase complex, mitochondrial	DLAT	0	0	0	0	3408300	0	4765300	0	5916300
Eukaryotic translation initiation factor 3 subunit G	EIF3G	3592600	2570800	3392100	0	1808900	2344200	3628200	3824900	3205400
26S proteasome non-ATPase regulatory subunit 4	PSMD4	2277800	2961000	3439900	2747600	2225800	1479900	3989000	3360200	3304900
RuvB-like 1	RUVBL1	3947200	2823900	4738300	3110100	2231100	2243000	3141800	3320800	4182600
Gem-associated protein 4	GEMIN4	2021700	3003500	1481800	1095200	865310	1170000	3917100	3334100	3351600
Eukaryotic translation initiation factor 3 subunit B	EIF3B	1541100	2980500	2943300	2568500	1322100	1960800	3032200	3756400	3806100
MAGUK p55 subfamily member 2;MAGUK p55 subfamily member 6	MPP2;MPP6	5148300	0	5483800	0	0	0	0	5716000	4878500
Probable ATP-dependent RNA helicase DDX5	DDX5	5230800	3305200	3317700	2271900	3320400	4265400	3582200	3554600	3427400
Protein RRP5 homolog	PDCD11	3499300	3286800	3277000	1048900	2033400	2519000	3733100	3241100	3585900
RNA-binding protein Raly	RALY	2814000	2679100	2995200	1514100	1735300	2814000	3466500	3838200	3228400
Disintegrin and metalloproteinase domain-containing protein 9	ADAM9	3278700	3496600	3748500	2036500	2134300	2592700	3790300	3408500	3262500
ATPase family AAA domain-containing protein 3A	ATAD3A	4209600	2462000	3160000	0	0	2632900	3338300	3527900	3585200
Lipolysis-stimulated lipoprotein receptor	LSR	4180900	3510400	4107700	1972400	2032100	2413400	3693500	3335000	3385400
Heterogeneous nuclear ribonucleoprotein A3	HNRNPA3	2565500	3022700	3247800	1939200	1705800	479890	3566300	3149500	3640800
Aminoacyl tRNA synthase complex-interacting multifunctional protein 2	AIMP2	2593800	3025200	2535300	2255100	2179800	2561900	3246800	3552300	3555900
Reticulon-4 receptor-like 2	RTN4RL2	3253500	3183600	3912800	1734300	1702000	2813800	3609700	3297100	3413300
FAST kinase domain-containing protein 5	FASTKD5	3522400	3302200	0	2110800	0	0	3587200	3422300	3308200
Nucleolar transcription factor 1	UBTF	2675300	2142200	2226100	1537400	2213200	2021500	4038300	2765900	3468100
Eukaryotic translation initiation factor 4 gamma 1	EIF4G1	2421200	1471400	622480	1437000	1422200	3968100	2200500	3839800	4191600
Collagen alpha-1(IV) chain;Arresten;Collagen alpha-5(IV) chain	COL4A1;COL4A5	0	3521200	3553600	2464300	3248000	3319600	3382600	3310400	3507600
E3 ubiquitin-protein ligase RBBP6	RBBP6	2122600	3546100	3312300	0	0	3517000	3168300	3092900	3918400
Ubiquitin-like modifier-activating enzyme 1	UBA1	2904500	2784300	2873200	2505700	2058400	2674600	3511500	3410000	3240500
Nuclear pore complex protein Nup160	NUP160	2753500	3311700	2544900	3154800	621250	1953500	3200200	3585400	3366000
Ketosamine-3-kinase	FN3KRP	1554200	2959000	3243300	1963900	1261800	2440500	3754200	3334600	3031300
Probable 28S rRNA (cytosine(4447)-C(5))-methyltransferase	NOP2	4433300	2669200	3257000	1373700	1228600	2528000	3537100	3493400	3083200
Cytosolic acyl coenzyme A thioester hydrolase	ACOT7	1506900	3148200	3919100	3060800	1494700	2542800	3523700	4217900	2330900
Cytochrome b-c1 complex subunit 1, mitochondrial	UQCRC1	2565400	2970400	2954700	2613100	2301600	2245700	3532000	3354700	3167700
Tubulin--tyrosine ligase-like protein 12	TTLL12	3981000	4162500	4472300	2438200	1826100	2899400	3575900	4141000	2327200
Serpin H1	SERPINH1	4761900	3417400	3802900	2361400	1763600	2651800	3426400	3356300	3242300
Probable ATP-dependent RNA helicase DDX41	DDX41	2355200	2609500	3978600	1533500	969680	786750	3493300	3145400	3385600
Xenotropic and polytropic retrovirus receptor 1	XPR1	2965700	3262400	3409400	2142300	2054400	2469900	3535500	3354800	3130500
Neurogenic locus notch homolog protein 3;Notch 3 extracellular truncation;Notch 3 intracellular domain	NOTCH3	3825400	3701600	3872400	2079800	937440	2704700	3182900	3370000	3437500
Heterogeneous nuclear ribonucleoprotein D-like	HNRNPDL	3412000	3336300	3319900	907650	1709400	2236200	3145300	3702900	3133400
SPARC-related modular calcium-binding protein 1	SMOC1	3617200	3015200	2909900	1766800	2027400	2640100	3361100	3234800	3327900
Adenosylhomocysteinase	AHCY	3696200	3654700	4172600	2624500	1557800	2439000	3177500	3433900	3307700
Eukaryotic translation initiation factor 2 subunit 1	EIF2S1	3373100	2859800	3251500	3205700	2688300	3098500	3358900	3261200	3276800
NADH dehydrogenase [ubiquinone] 1 alpha subcomplex subunit 10, mitochondrial	NDUFA10	2095300	2448500	4049400	2092200	1578400	0	5106700	2735400	2037100
Proteinase-activated receptor 1	F2R	3871100	3742000	3754600	2454400	2246400	2811900	3384600	3516900	2956800
FACT complex subunit SSRP1	SSRP1	3171400	2326800	3134000	2154600	1574100	1937200	3454600	3120300	3259700
Protein Wnt-5a	WNT5A	3036900	3686500	3483300	2973600	2195800	3373300	3335200	3511300	2958900
Isocitrate dehydrogenase [NADP], mitochondrial	IDH2	1421800	3197400	3532800	3628400	0	2519200	2324000	3530000	3949300
Proliferating cell nuclear antigen	PCNA	1307900	1123800	2643100	2310700	1957200	2983800	4703800	3738900	1337800
Replication protein A 70 kDa DNA-binding subunit;Replication protein A 70 kDa DNA-binding subunit, N-terminally processed	RPA1	3473300	3041400	3061700	2317900	2426100	2666000	3759300	3173600	2835800
Heat shock protein 105 kDa	HSPH1	2748900	1849100	2025000	1055300	1867300	1288400	2446100	4758900	2559300
Reticulocalbin-2	RCN2	2393000	0	4236800	2499500	1603000	2369100	2807900	3315400	3607300
Plasma membrane calcium-transporting ATPase 1	ATP2B1	4986600	3934400	4169300	1861100	1004200	1898000	3485200	2985000	3191300
Treacle protein	TCOF1	2915100	2665600	2825400	2586800	2701300	3382600	3026100	3577300	3053300
AP-3 complex subunit delta-1	AP3D1	3153400	3071000	3262400	2893800	2590700	2606200	3498900	3012700	3123300
Protein FAM171A1	FAM171A1	1465700	3193200	4097700	2882100	1656600	2409700	3094400	3007200	3528900
DNA repair protein RAD50	RAD50	3735700	3548700	2946000	1535900	2055800	2613800	3308800	3205200	3091000
Zinc finger protein 703	ZNF703	1318100	1809900	2023400	1086000	0	0	3077100	3358400	3151100
Alpha-enolase	ENO1	3379100	3699200	3128400	6855800	2077500	3756400	2316100	3601300	3662800
Alkaline phosphatase, tissue-nonspecific isozyme	ALPL	3369300	2854000	3142100	2330800	1935100	2375800	3107400	3147900	3312700
Probable ATP-dependent RNA helicase DDX52	DDX52	2069500	2659700	3511500	0	1219700	0	2653900	2815100	4065900
Stomatin-like protein 2, mitochondrial	STOML2	2044900	1763300	1797700	1922000	877230	1382500	3202100	3487700	2837500
Protein transport protein Sec23A	SEC23A	3187800	1373700	2973300	2308300	1037100	1597900	3208200	3207300	3100300
GTP-binding protein Rheb	RHEB	2874400	2363400	2786100	2130400	0	1862200	3365400	3442900	2692500
Leucine-rich repeat transmembrane protein FLRT3	FLRT3	3401300	3162600	3450200	2226500	2237000	2784500	3459100	3080600	2947000
Cytochrome b-c1 complex subunit 2, mitochondrial	UQCRC2	2397700	2998500	2792200	2025000	2081900	2722100	3079200	3470300	2880000
KH domain-containing, RNA-binding, signal transduction-associated protein 1	KHDRBS1	2738700	2170000	2904500	2156800	0	0	2607500	3145600	3648200
Interferon gamma receptor 1	IFNGR1	4459200	3191300	2747800	2227200	2978600	3238700	3184800	3503500	2711100
ICOS ligand	ICOSLG	3503600	3218900	3202600	2646600	2116500	2811900	2887300	3306400	3149400
Nuclear pore complex protein Nup214	NUP214	3468700	1750500	3406400	2096600	1052600	2625700	3090300	3105400	3132600
Pre-mRNA-processing factor 40 homolog A	PRPF40A	2682900	2355800	2887600	2137900	1779300	2475000	2942200	3048900	3331200
Podocalyxin	PODXL	3958200	3142100	3148700	1664000	1665100	2958200	3418700	2828300	3070800
Endoplasmic reticulum resident protein 44	ERP44	3427000	3422800	3560900	1814600	1921600	1965500	3241700	3169800	2882500
Replication factor C subunit 2	RFC2	3500000	2596800	3539900	1892100	1508400	2499000	3119100	3344700	2787100
RNA-binding protein 39	RBM39	3241400	1820700	2148700	0	1381400	2609400	3499500	2661100	3072700
26S protease regulatory subunit 4	PSMC1	3080600	2553800	2805600	2666200	1712300	2638000	3168200	3058500	3000400
Cytoplasmic FMR1-interacting protein 1	CYFIP1	1832700	2419500	2388200	1757600	0	2687800	3268900	3299800	2654700
DNA replication licensing factor MCM2	MCM2	3212000	2110800	2647000	1600800	1055300	2269000	2960400	2821100	3438900
Nicastrin	NCSTN	3565300	3217800	3599500	2037600	1756200	2468000	3169200	3071000	2977700
Matrix metalloproteinase-15	MMP15	3405600	2616100	3005500	2171100	2025800	2566000	2788200	3327900	3094000
Cell adhesion molecule 4	CADM4	2757200	3012600	2974100	1842000	1687800	1999300	3130600	2945100	3122200
Exportin-T	XPOT	2464000	1813900	1866300	2491500	0	2216000	2910500	5360900	916290
Reticulocalbin-1	RCN1	3892000	3276600	3515000	1123900	0	1994400	2957500	3166600	3035600
Large neutral amino acids transporter small subunit 3	SLC43A1	0	2682100	3477600	2586900	3144200	3336500	3256900	2981000	2892700
Signal peptidase complex subunit 3	SPCS3	3077200	2988800	2952700	2182900	1563400	2553300	3116500	3147900	2841000
Tyrosine-protein kinase transmembrane receptor ROR2	ROR2	3081300	2499100	3547600	1984900	1095500	2195500	3249100	2872000	2942500
Serrate RNA effector molecule homolog	SRRT	2192700	2485600	2221800	1650400	1720700	2157000	2552700	3804300	2642600
Heat shock protein beta-1	HSPB1	2699900	3154600	2848000	4952300	2493500	2296500	3028800	2912100	3048400
Secretory carrier-associated membrane protein 4	SCAMP4	3590800	3042500	2965900	1295000	1827700	2024200	3077500	3140200	2731600
Ephrin-A3	EFNA3	2865700	2537500	1793100	2375400	1886400	2465600	3112000	2807000	2993400
Structural maintenance of chromosomes protein 4	SMC4	3091200	1885700	2956200	1807300	1727300	1972200	2970700	2900200	3020500
Putative bifunctional UDP-N-acetylglucosamine transferase and deubiquitinase ALG13	ALG13	2634600	0	2258900	1595600	0	1708800	3219200	2951600	2705400
Probable ubiquitin carboxyl-terminal hydrolase FAF-X	USP9X	3276700	2526300	2371700	1946100	1918200	2229800	2881500	3203100	2708300
Aldehyde dehydrogenase X, mitochondrial	ALDH1B1	586640	899220	1542500	923080	468610	1251000	2487800	2880300	3396800
Myb-binding protein 1A	MYBBP1A	2829700	2096800	3143600	1758400	1556000	2489100	3450800	2818400	2468100
EMILIN-2	EMILIN2	3419900	3483500	3624300	2701900	2646500	3617500	3137400	2873100	2693000
Dynein light chain 1, cytoplasmic	DYNLL1	1439800	2820000	2497800	5108100	1163400	1894800	2905400	2706400	3077800
Serine/arginine repetitive matrix protein 2	SRRM2	2935900	2818700	2765700	280660	1356400	2021900	2954600	2695500	3038100
Nucleoside diphosphate kinase A;Nucleoside diphosphate kinase B	NME1;NME2	2215400	2891700	2572500	8948400	0	2982400	2689000	3044000	2953900
Transmembrane emp24 domain-containing protein 10	TMED10	3513500	2974900	3120400	3302900	0	2471300	2851600	3175900	2649200
Trophoblast glycoprotein	TPBG	2580200	3017600	2872300	1486300	1315000	2031600	2766000	2933800	2965700
Pre-mRNA-processing factor 19	PRPF19	2688800	2346200	2574300	0	1519600	1919000	3247800	3022200	2376400
A-kinase anchor protein 8-like	AKAP8L	1949100	1753200	1771800	1226400	1710200	1718400	3102300	2857000	2642900
Transmembrane protein 206	TMEM206	3660900	2918500	3155800	1601300	1629800	2096900	3400800	2686800	2513200
Protein disulfide-isomerase A4	PDIA4	1598500	2914300	3202100	214550	326030	523290	3393100	2550000	2640000
Peripheral plasma membrane protein CASK	CASK	2499500	2702400	3066300	2270700	1289200	2503500	3075000	2710400	2785500
Peroxiredoxin-4	PRDX4	2173300	2657900	2418400	0	0	1761100	3089000	2923600	2538300
Aminoacyl tRNA synthase complex-interacting multifunctional protein 1;Endothelial monocyte-activating polypeptide 2	AIMP1	0	2308900	2494100	1647600	1705300	1789800	2794300	2611300	3073200
26S protease regulatory subunit 10B	PSMC6	3301500	1887400	2357600	2284000	0	0	2722500	2356800	3383200
Glutamine--tRNA ligase	QARS	2117500	2053700	2164600	1754300	1300900	1808000	2611400	2582400	3259800
Tyrosine-protein kinase Mer	MERTK	2337700	2645100	2952600	666810	1466700	2457400	2407300	3059100	2984900
Ribosomal biogenesis protein LAS1L	LAS1L	1901500	2897700	2997700	1879800	688650	1834200	3091400	2836200	2506300
Netrin receptor UNC5B	UNC5B	2889000	2722100	2808700	2142800	1879000	2379600	2757900	2812400	2850900
Biliverdin reductase A	BLVRA	2599000	2243300	2538800	1674800	1701800	2301100	2860600	2619100	2915500
Laminin subunit alpha-4	LAMA4	2979000	2397800	2653800	1638000	1520500	2230100	2732900	2941200	2687300
Solute carrier family 12 member 7	SLC12A7	3369800	4835000	3843800	1828200	0	0	3323400	1396100	3638200
Transmembrane 9 superfamily member 3	TM9SF3	1833100	2287900	2897400	2095200	1791800	2659300	2774300	2719100	2855000
Coatomer subunit delta	ARCN1	2810700	2526100	2718600	2251000	0	2400900	2785300	2831900	2691000
Puromycin-sensitive aminopeptidase;Puromycin-sensitive aminopeptidase-like protein	NPEPPS;NPEPPSL1	1929600	2311200	2108600	2881900	1460700	1905500	2546800	2971900	2778100
Interferon-induced transmembrane protein 1;Interferon-induced transmembrane protein 2;Interferon-induced transmembrane protein 3	IFITM1;IFITM2;IFITM3	3329300	2821200	3124700	1517700	1565600	2009700	2839300	2887900	2566500
Transmembrane protein 2	TMEM2	2516300	2381400	2550900	1781500	1855700	1865800	2972200	2788100	2521700
Leucyl-cystinyl aminopeptidase;Leucyl-cystinyl aminopeptidase, pregnancy serum form	LNPEP	736740	2705000	3102300	1721500	1774600	2507200	3213300	2275000	2767100
Splicing factor 3A subunit 1	SF3A1	3180200	2645000	2162100	2529000	1268100	2776000	2796400	2598600	2835300
Eukaryotic translation initiation factor 3 subunit D	EIF3D	1607200	1849600	2358800	1978500	1366000	1978200	1857200	3221900	3141900
Peptidyl-prolyl cis-trans isomerase FKBP10	FKBP10	0	2494500	3456400	2020600	0	2127200	2678600	2812200	2717800
Nuclear pore complex protein Nup205	NUP205	2471900	2416600	2386500	1874000	1644500	1871900	2812100	2820300	2562000
Disintegrin and metalloproteinase domain-containing protein 22	ADAM22	2968800	3257000	2728300	1746000	1849800	2242700	2855000	2715600	2609600
Basement membrane-specific heparan sulfate proteoglycan core protein;Endorepellin;LG3 peptide	HSPG2	2374400	2217600	2597100	1869000	1701200	2138200	2796400	2638100	2745500
40S ribosomal protein S28	RPS28	3105400	2157900	2583000	2051600	1482600	2095300	2207500	3317300	2651200
Band 4.1-like protein 2	EPB41L2	2674300	2557200	2458400	2221600	2050300	2421000	2772900	2837300	2559900
Protein FAM171A2	FAM171A2	2043500	1994800	1414600	1664700	1675000	1531300	3282200	2821300	2047600
Receptor-type tyrosine-protein phosphatase delta	PTPRD	2608900	1433500	0	0	0	1888100	4267800	1414100	2467400
Peroxisomal multifunctional enzyme type 2;(3R)-hydroxyacyl-CoA dehydrogenase;Enoyl-CoA hydratase 2	HSD17B4	2131100	2684800	2310300	1639200	1011600	1276500	2756600	2530000	2841000
Receptor-type tyrosine-protein phosphatase alpha	PTPRA	4279900	3027700	2946300	2223800	1635200	3183000	3013300	2425400	2683900
DNA mismatch repair protein Msh6	MSH6	2409200	2180800	2671800	2039000	1238800	1825700	2696500	2710100	2708600
Histone deacetylase 2;Histone deacetylase 1	HDAC2;HDAC1	3396500	3131100	2547200	1631700	2434700	3097700	2540900	3602600	1966200
Insulin-like growth factor 2 mRNA-binding protein 3	IGF2BP3	1775800	2616900	2754000	0	1059800	2718400	1941200	3494000	2666200
Chromodomain-helicase-DNA-binding protein 1	CHD1	510530	591580	2503600	994910	390560	1321700	3358200	1760300	2946200
Dermcidin;Survival-promoting peptide;DCD-1	DCD	2601000	1451500	1697200	15316000	1938300	1628000	2793100	2795000	2469400
Magnesium transporter protein 1	MAGT1	3643300	4008400	2423500	1704700	1818100	3516700	3440400	2197200	2378300
Glucosidase 2 subunit beta	PRKCSH	3376800	3351100	3338900	1326600	0	1862000	2495400	2632700	2837600
FRAS1-related extracellular matrix protein 2	FREM2	2841900	2471800	2741900	1993400	1988800	2343600	2689100	2570000	2664900
Myelin-associated neurite-outgrowth inhibitor	FAM168B	3280800	2268600	3334900	837190	800780	1095200	2679800	2135500	3094000
Vascular endothelial growth factor receptor 3	FLT4	2782900	2195700	2489700	1302200	1062700	2267400	2622200	2464500	2807800
Electrogenic sodium bicarbonate cotransporter 1	SLC4A4	3069700	3329800	2769100	1828600	1048900	2347800	2780300	2384000	2708500
Heterogeneous nuclear ribonucleoprotein Q	SYNCRIP	2321500	2163100	2256200	2243600	0	1283400	2896700	2335000	2599300
Plastin-3	PLS3	1175000	807100	1722800	1458300	0	1834500	1808800	2900900	3111900
Monocarboxylate transporter 2	SLC16A7	2678200	2245200	2674300	1880100	1731300	2179500	2996600	2277700	2503400
Mitotic checkpoint protein BUB3	BUB3	2233200	2057600	2132000	1673600	704300	1849100	2723800	2333800	2710500
Developmentally-regulated GTP-binding protein 1	DRG1	2312800	2150400	2259700	1579500	1291200	2448200	2603800	2930800	2184700
Claudin domain-containing protein 1	CLDND1	2628400	2765100	2895300	1591000	1487000	1915100	2711100	2489400	2507900
Coatomer subunit beta	COPB1	2383600	2088400	1763300	1889900	333030	1931600	2762300	2411700	2522700
5-3 exoribonuclease 2	XRN2	2051400	2088100	2208100	1266300	1571000	2150700	2560000	2814300	2305500
Plexin-A2	PLXNA2	796980	2258200	2643600	1764000	810520	1852100	2607400	2514500	2522600
Tetraspanin-14	TSPAN14	3122200	3159700	3285600	1399700	1795000	1825700	2489200	2590400	2563200
116 kDa U5 small nuclear ribonucleoprotein component	EFTUD2	1928600	2184000	2669100	1643500	463350	1565600	3167700	2575400	1891700
ATP-binding cassette sub-family F member 2	ABCF2	2415200	1910700	2000700	777250	0	1648800	2495700	2378600	2751800
Ribosome maturation protein SBDS	SBDS	2165400	1172500	2135700	1063800	0	1603500	2462200	2259900	2894200
tRNA (cytosine(34)-C(5))-methyltransferase	NSUN2	2562300	2177100	2342500	1573900	1810800	1995300	2630900	2327200	2655400
GMP synthase [glutamine-hydrolyzing]	GMPS	2056700	2078100	2261300	1398200	1684200	2485300	2600200	2323900	2688100
Fructose-bisphosphate aldolase A	ALDOA	1759000	1795900	1919700	7988900	1202400	1781500	2123700	3339700	2119900
Ras-related protein Rab-11B;Ras-related protein Rab-11A	RAB11B;RAB11A	2512700	2734200	2298100	2067800	1891900	2069500	2383400	2612700	2579300
Ribosome biogenesis protein NSA2 homolog	NSA2	2714200	2571200	2418300	1128200	1509300	1699200	3220600	2328800	2007900
Signal recognition particle 9 kDa protein	SRP9	2519300	2061500	2718500	1811100	1543500	2104500	2124000	2778000	2641500
Activating signal cointegrator 1 complex subunit 3	ASCC3	1951400	2053900	3001700	0	2090600	3075200	2206100	2412500	2874200
CTP synthase 1	CTPS1	2618800	2241700	2283600	1404100	1267700	2496500	2391000	2606700	2493200
Latrophilin-3	LPHN3	1930600	2369800	3581400	1190400	1721000	2188200	2709900	3270700	1507800
Serine--tRNA ligase, cytoplasmic	SARS	2390200	2086400	2379400	2697600	1080200	2468600	2273100	2315100	2895700
Nuclear mitotic apparatus protein 1	NUMA1	2299100	2180900	1991300	1122800	972180	2199800	2447800	2636300	2392900
Phenylalanine--tRNA ligase beta subunit	FARSB	2577400	2056700	2505100	1997800	1439500	1872100	2466000	2412800	2576800
ADP/ATP translocase 3;ADP/ATP translocase 3, N-terminally processed	SLC25A6	2466000	0	2237600	2040900	0	2181200	2547500	2700300	2174600
14-3-3 protein beta/alpha;14-3-3 protein beta/alpha, N-terminally processed	YWHAB	2040000	1943200	1988100	10112000	1331300	1735900	2230600	2687700	2501800
Activin receptor type-1B	ACVR1B	1754700	2250100	2183400	1499200	1275300	1925500	2366600	2570100	2444800
Neuroligin-2;Neuroligin-1	NLGN2;NLGN1	2704300	2092600	2709000	1574100	1960500	2008200	2578800	2202800	2552000
ZZ-type zinc finger-containing protein 3	ZZZ3	1635600	1632000	1688900	1501700	1781500	2200000	2203100	2618800	2507400
Translocation protein SEC63 homolog	SEC63	2259000	2346400	2905200	1616100	1189600	2064600	2628200	2356300	2340600
DNA replication licensing factor MCM6	MCM6	1569500	2000300	2053400	1511300	1239300	1575600	2466900	2527100	2315500
Ankyrin-3	ANK3	3928300	0	3355800	0	0	0	0	3720000	3588600
Protocadherin Fat 3	FAT3	3988200	3821300	4519900	2695300	3338800	4130800	2686200	2258400	2346200
Exportin-2	CSE1L	1965500	1782600	1982000	1483200	1396300	1559600	2627800	2401700	2216300
Nuclear pore complex protein Nup93	NUP93	2625400	2368100	2420500	1855800	0	1940800	2946100	2267000	2031400
WD repeat-containing protein 6	WDR6	2832600	3436800	2352500	2080800	1252200	1713100	1679400	2819200	2741700
Sterol-4-alpha-carboxylate 3-dehydrogenase, decarboxylating	NSDHL	2669100	2397500	2449100	1406200	1206200	1877100	2451300	2412500	2329100
Copine-3	CPNE3	1016200	2009100	2663300	0	1490900	1757200	2504300	2846000	1829200
Cysteine and histidine-rich domain-containing protein 1	CHORDC1	1552700	2641700	2356100	1211600	1501500	1416700	2420400	2184900	2566300
pre-rRNA processing protein FTSJ3	FTSJ3	2154100	2267800	2268400	1447200	1423600	1851000	2244000	2455900	2468600
Carboxypeptidase M	CPM	2442700	2284400	2543100	1600300	1597700	1482500	2442500	2243300	2462500
14-3-3 protein theta	YWHAQ	1947200	2008800	1849200	3170000	1521000	1952800	2282100	2492400	2341500
Nucleolar protein 58	NOP58	4796700	2049700	2077900	1860200	1283800	1715700	2323000	2345400	2419400
Lipoamide acyltransferase component of branched-chain alpha-keto acid dehydrogenase complex, mitochondrial	DBT	1211000	1706400	2614300	1867400	0	2549700	1356200	2203300	3517600
Protocadherin-19	PCDH19	6314500	5818500	6533400	693340	1013300	1675100	2519200	2010200	2543200
28S ribosomal protein S5, mitochondrial	MRPS5	2714900	2111800	2668200	1542000	1542900	1784900	2482100	2462000	2119600
Structural maintenance of chromosomes protein 1A	SMC1A	2119700	1979700	2177000	849480	1859500	2181900	2151800	2471700	2418200
Double-stranded RNA-specific adenosine deaminase	ADAR	1512300	1752700	1949500	773950	0	0	3007300	1545500	2479200
Electron transfer flavoprotein subunit beta	ETFB	2559100	972050	2185300	1167100	1635800	1531400	2113100	2485300	2424300
Neuropilin-2	NRP2	2586500	2300200	2405000	1550500	1790500	2209200	2420100	2299000	2300300
Serine hydroxymethyltransferase, mitochondrial	SHMT2	2071800	2272300	1988100	1271000	0	1826200	2240100	2440700	2290800
Growth arrest-specific protein 1	GAS1	2239600	2053600	2255200	1431100	1763300	1991100	2135000	2239300	2560400
Attractin	ATRN	2613600	2657300	2603900	1876600	1938300	2287800	2413700	2237000	2279200
Signal recognition particle subunit SRP68	SRP68	1805400	1762200	2043400	636780	986420	1249200	2169700	2320200	2437400
Eukaryotic translation initiation factor 3 subunit L	EIF3L	1425500	1747600	2060100	1726600	1273800	1750100	2442500	2025100	2445200
Emerin	EMD	1896600	2050400	2165500	1425400	1702300	1885300	2324200	2317500	2258100
DnaJ homolog subfamily A member 2	DNAJA2	2059000	2042900	2300500	1871100	1636500	1857100	2298400	2481200	2118000
General transcription factor II-I	GTF2I	2245400	2109500	2192400	501350	222460	1566100	2351800	2417200	2125600
Transportin-1	TNPO1	1694000	1570900	1803800	1918300	1411500	1673600	2450800	2097900	2304400
Fragile X mental retardation syndrome-related protein 1	FXR1	2280700	2225400	1697400	1700900	1780800	1828500	2296000	2119600	2420000
Histone deacetylase complex subunit SAP18	SAP18	1707500	1679300	1877400	1753000	1617300	1738500	2642100	2292600	1888900
Ras-related protein Rab-7a	RAB7A	0	2376000	3853500	0	0	0	3091000	3732300	0
ATP-binding cassette sub-family F member 1	ABCF1	2402100	1870600	2370100	1490900	1231800	1659600	2335500	2187700	2299900
Serine/arginine-rich splicing factor 3	SRSF3	2443200	2033800	2415500	1814500	1366800	1605400	2184900	2150300	2420500
SURP and G-patch domain-containing protein 2	SUGP2	2029600	1580000	1766900	1115400	1395700	1630400	2456400	2114600	2162300
Ubiquitin-associated protein 2-like	UBAP2L	2176000	1572800	2126500	857560	1008100	1699700	2154700	2394200	2182200
Casein kinase I isoform alpha	CSNK1A1	2164100	1980900	2381500	2183400	0	1637700	2195000	2368800	2162700
Fibrillin-2	FBN2	1355100	1606500	2104300	737880	783950	1962100	2450200	1991300	2268200
Acetyl-CoA acetyltransferase, mitochondrial	ACAT1	1709600	2765600	2237000	881090	324450	1303400	2175700	1973800	2553300
Ubiquitin carboxyl-terminal hydrolase 10	USP10	1755300	1341900	1733200	956330	1835900	1738200	1662300	2753000	2284500
Multifunctional protein ADE2;Phosphoribosylaminoimidazole-succinocarboxamide synthase;Phosphoribosylaminoimidazole carboxylase	PAICS	2132900	1717300	1901900	1801700	1987800	2411700	2089500	2263900	2342500
Fibroblast growth factor receptor 3	FGFR3	3119000	2551800	2682700	1499400	2017500	2067700	1969700	2293100	2429800
Acidic leucine-rich nuclear phosphoprotein 32 family member E	ANP32E	0	1660900	1723000	1514500	983450	0	1894400	2275500	2484100
Ephrin type-B receptor 4	EPHB4	2351700	2827400	2286300	1410000	498300	1802500	1998500	2729800	1912200
Eukaryotic translation initiation factor 2 subunit 2	EIF2S2	2347200	1943300	0	0	0	2033100	2605300	2096400	1938700
40S ribosomal protein S18	RPS18	1627100	1974900	1982100	5504200	2236600	2315100	2392100	2373700	1858700
Serine/threonine-protein kinase Nek9	NEK9	1759300	1555800	941460	1221500	0	1731500	2384400	2107600	2122900
Prolyl 3-hydroxylase 1	LEPRE1	1899000	2176500	2516100	789170	0	1259600	2172700	2277000	2160300
Replication factor C subunit 5	RFC5	0	1466500	2783600	0	0	1929200	2792100	2232000	1569500
Long-chain-fatty-acid--CoA ligase 3	ACSL3	2219100	1922900	1792100	1405800	957730	1577100	2224900	2313600	2046800
ATP-dependent RNA helicase DDX19B;ATP-dependent RNA helicase DDX19A	DDX19B;DDX19A	1898000	1918200	1944000	1087800	1318000	1871200	2156800	1975300	2441600
Phosphoribosylformylglycinamidine synthase	PFAS	2294800	1812600	1977300	1267200	1349900	1893100	2725600	1674700	2170900
Thiamine transporter 2	SLC19A3	0	1646600	1580300	0	0	0	2300500	1976800	2286700
Neurogenic locus notch homolog protein 1;Notch 1 extracellular truncation;Notch 1 intracellular domain	NOTCH1	3213800	4427400	4621100	3312200	2006200	3451800	2998600	3536200	0
Mannosyl-oligosaccharide glucosidase	MOGS	0	0	0	1622000	0	0	1799900	1909900	2811100
Protein transport protein Sec16A	SEC16A	1252500	1765000	1790200	1444600	975470	1250800	2258900	1936100	2270800
Minor histocompatibility antigen H13	HM13	2142500	2657800	0	1698900	0	1085800	702000	1899700	3850600
Guanine nucleotide-binding protein G(I)/G(S)/G(T) subunit beta-2;Guanine nucleotide-binding protein subunit beta-4	GNB2;GNB4	2433900	3238200	3910100	3249000	1608500	3160300	3097300	3353600	0
Peptidyl-tRNA hydrolase 2, mitochondrial	PTRH2	3373600	4076300	0	0	0	2186800	0	3023400	3420800
MICOS complex subunit MIC60	IMMT	2592700	1864000	2615500	1658100	1020800	723330	2128900	2159600	2154000
Adenine phosphoribosyltransferase	APRT	1746600	1741900	1996400	1113300	757480	1546600	2018600	2244200	2175100
Membrane protein FAM159B	FAM159B	2351500	1706900	1612000	1591800	1552400	1444000	1581900	2592900	2258600
Flotillin-1	FLOT1	1966800	1991700	1771600	956910	1041600	1427700	1728700	2038400	2624600
28S ribosomal protein S17, mitochondrial	MRPS17	1503100	1573700	1980800	1564300	0	1540900	2138400	2234000	2011700
Protein disulfide-isomerase A3	PDIA3	2432300	1667800	3044200	1935100	616780	989140	2588000	3423400	370170
RRP12-like protein	RRP12	2283500	1983100	2251600	1557100	1478300	1745900	2009800	2194500	2174100
Lamin-B1	LMNB1	2592400	2435000	2246700	1750400	1478200	1505300	2033800	2313100	2022100
Scaffold attachment factor B1	SAFB	1230600	1531800	1477100	1483600	976000	1366800	1848900	2349100	2154100
Choline transporter-like protein 2	SLC44A2	2971700	2338300	2757500	0	1312400	1431700	2339100	2011500	1994100
5-nucleotidase domain-containing protein 2	NT5DC2	2350900	0	2105600	2033000	2032900	1741400	2513600	2187700	1632700
Putative RNA-binding protein 15	RBM15	2187100	1902800	2005900	1693900	1446100	1788000	2383500	2010500	1934700
Glycogen synthase kinase-3 beta	GSK3B	1812700	1845300	2102200	1686200	1080200	1193000	2224800	2170300	1932300
Peflin	PEF1	1806300	1584600	1363300	0	950790	1021100	2225800	2163500	1936100
Pachytene checkpoint protein 2 homolog	TRIP13	1982100	2141000	2422700	1476100	1451100	1320400	2488900	1747400	2085800
EGF-like repeat and discoidin I-like domain-containing protein 3	EDIL3	1429600	0	1369300	0	0	934740	1382100	3922200	979760
AP-2 complex subunit alpha-1	AP2A1	815970	0	1607900	1685300	1802500	1171200	1337300	1522000	3406400
Serine/threonine-protein phosphatase 2A 55 kDa regulatory subunit B alpha isoform;Serine/threonine-protein phosphatase 2A 55 kDa regulatory subunit B beta isoform;Serine/threonine-protein phosphatase 2A 55 kDa regulatory subunit B delta isoform	PPP2R2A;PPP2R2B;PPP2R2D	1197300	0	1463800	0	0	0	1910800	2102300	2250300
Src substrate cortactin	CTTN	1761900	1037900	1640900	896870	937790	1148300	2091600	2378700	1760300
Reticulon-4 receptor	RTN4R	2017600	0	2564500	1495100	1040800	1700200	2041900	2105100	2049200
60S ribosomal protein L38	RPL38	1563400	1881000	2764200	1664000	0	1364700	1911700	2087700	2164500
Solute carrier family 2, facilitated glucose transporter member 12	SLC2A12	2328900	1700400	1875800	1183900	1182700	1698700	1915200	2003100	2234800
Anion exchange protein 2	SLC4A2	3330000	1901100	3116600	2660400	2524500	2222800	2443300	809080	2893900
Hydroxysteroid dehydrogenase-like protein 2	HSDL2	2460500	1175800	1174900	1089300	1371700	1284800	2732200	1678000	1723500
Leucine-rich repeat and fibronectin type III domain-containing protein 1	LRFN1	1893900	2198700	2524700	2034000	1794700	2475300	1925300	2184300	2013000
Myosin-10	MYH10	1843200	1926300	1723400	1115100	854620	1729000	1999100	2050600	2063500
N-alpha-acetyltransferase 15, NatA auxiliary subunit	NAA15	1980200	1379000	1763700	1590500	1060800	1406000	2051200	2121300	1926800
Sodium-coupled neutral amino acid transporter 1	SLC38A1	2189600	0	1825100	0	2020000	0	1992700	2178500	1923900
Mitochondrial ribonuclease P protein 1	TRMT10C	2519500	2489400	2276500	1554400	1188100	1817200	1745000	2579900	1767400
Serine incorporator 1	SERINC1	2586000	2217400	1904500	1349100	1055700	0	2266500	1860500	1963500
Mini-chromosome maintenance complex-binding protein	MCMBP	1748000	1533000	1527600	1013500	1357100	1579100	2021600	2058000	2008800
Importin subunit alpha-5;Importin subunit alpha-5, N-terminally processed	KPNA1	2014300	1907500	2338300	0	1460400	1681500	2273900	1981000	1832100
Reticulon-4	RTN4	1836200	1920400	2008000	4745100	0	1207600	1722200	2437100	1925900
Talin-1	TLN1	3001300	2080500	2358600	1093700	355620	1504900	2269600	2143300	1634700
Monofunctional C1-tetrahydrofolate synthase, mitochondrial	MTHFD1L	1877000	1482400	1831000	794210	1361300	1335000	2126400	2024000	1871200
Proteasome subunit alpha type-4	PSMA4	2039100	1764900	2065800	2683400	1368300	2112800	1982000	2302400	1720400
Alpha-centractin;Beta-centractin	ACTR1A;ACTR1B	0	0	1578400	2780300	0	1380800	1614200	2021300	2368200
Ras-related protein Rab-9A;Ras-related protein Rab-9B	RAB9A;RAB9B	2196000	1786900	1965600	1246100	1308700	2291100	1551800	2531400	1909100
Glutamyl aminopeptidase	ENPEP	3377200	1918000	2516500	0	0	1491300	2129800	1520800	2337000
Nuclear pore complex protein Nup153	NUP153	2076900	1542700	1629300	904000	1285600	1483800	1855300	2103600	2025700
Ribosome biogenesis protein BMS1 homolog	BMS1	1983800	1564500	1991100	1017800	780550	1285500	2197600	1546500	2200600
Importin-5	IPO5	1573800	0	1334000	0	865980	1443800	1962900	2184400	1792400
Mitogen-activated protein kinase kinase kinase kinase 4;Misshapen-like kinase 1;TRAF2 and NCK-interacting protein kinase	MAP4K4;MINK1;TNIK	1437700	1979700	1500400	1288700	0	0	2271100	1760400	1898600
Nidogen-2	NID2	1290000	1564300	1714100	1115300	564870	694390	2174700	1605800	2133500
Eukaryotic peptide chain release factor subunit 1	ETF1	1436500	1743700	1694800	1774000	397050	2060600	1993500	1937700	1958600
Plasma membrane calcium-transporting ATPase 4	ATP2B4	2137800	2744000	2238200	0	1537000	1934000	2327300	1418600	2140800
rRNA-processing protein FCF1 homolog	FCF1	2266300	1554800	1968800	1018000	0	1712200	2024300	1715700	2142600
Sodium- and chloride-dependent creatine transporter 1	SLC6A8	2021600	1784600	2270700	0	987960	0	1989200	2075800	1773400
Protein phosphatase 1G	PPM1G	0	1176900	1671300	1330800	868120	943320	1310700	2116700	2406700
Mitochondrial import inner membrane translocase subunit TIM50	TIMM50	2000300	1726300	1532700	1039200	0	818840	1779500	2645100	1382900
TIP41-like protein	TIPRL	1622500	1415800	1784500	1511100	1167500	1617800	1991300	2271500	1530900
Alkyldihydroxyacetonephosphate synthase, peroxisomal	AGPS	1821000	1508200	1236600	0	0	390330	1745800	2142700	1904100
Mitochondrial import receptor subunit TOM22 homolog	TOMM22	1077000	0	1670600	1286800	997020	1324600	1900300	1348500	2475000
Nucleolar complex protein 2 homolog	NOC2L	1456900	1459600	1614300	0	0	1150000	1728200	1991400	2001800
Calcium/calmodulin-dependent protein kinase type II subunit delta	CAMK2D	1664600	1827100	1707000	1361300	1269100	1655100	1484000	2101400	2127100
Heterogeneous nuclear ribonucleoprotein H2	HNRNPH2	1160700	0	1510200	0	0	0	1627900	1958700	2122800
Profilin-2	PFN2	1782500	1606300	1640900	1585900	1768300	1601700	1700200	1928800	2041000
Ran-specific GTPase-activating protein	RANBP1	1338800	1394300	1865000	1153000	1100200	1451500	1491000	1720200	2446900
Small nuclear ribonucleoprotein F	SNRPF	1819900	1958000	1843000	1012000	1380500	1546400	2038900	2024700	1577900
6-phosphogluconate dehydrogenase, decarboxylating	PGD	997060	1527100	1806100	1819800	0	0	2024300	1873500	1742300
Dolichyl-diphosphooligosaccharide--protein glycosyltransferase subunit STT3A	STT3A	2178100	1979100	2026300	1349200	981490	1223800	2074000	1930500	1632600
Unconventional myosin-Ib	MYO1B	1468900	1379600	1528400	543440	885510	1127100	2035800	1971700	1616400
Cofilin-2	CFL2	0	1539900	1957500	0	0	0	1767400	1913500	1921400
Retinol dehydrogenase 11	RDH11	1923900	0	0	1971500	0	0	0	2354300	3225200
Butyrophilin subfamily 3 member A1	BTN3A1	1771300	1702300	1452200	0	1976800	0	1441900	2441800	1692200
VWFA and cache domain-containing protein 1	CACHD1	2293900	1939700	1854100	1497000	0	1556700	2164000	1610400	1788900
Podocalyxin-like protein 2	PODXL2	2815600	2422600	2953500	2191600	2130900	3127700	2185500	1686200	1672500
Protein NDNF	NDNF	1836700	1604100	1576500	1168900	985960	866060	2070100	1762300	1707100
Vigilin	HDLBP	1304600	1546900	1267500	1381900	1287400	1328600	1630200	2083700	1817900
Splicing factor 3B subunit 1	SF3B1	2018600	1683500	1848500	1764800	1708500	1998900	2418700	1461500	1642700
Disintegrin and metalloproteinase domain-containing protein 15	ADAM15	1759100	1650800	1830700	1124200	1622500	1476900	1799300	1868700	1838400
Serine/threonine-protein kinase PRP4 homolog	PRPF4B	1132000	1523700	1186000	1192600	0	0	1964400	1918400	1613200
Protein DEK	DEK	1243000	1188000	1249100	0	956510	1134900	1452000	1641200	2399300
Zinc finger CCCH-type antiviral protein 1	ZC3HAV1	1517400	1386400	1545400	1358700	1222000	1652800	1606700	2075100	1803000
Ribosome biogenesis protein BOP1	BOP1	1376900	933740	1433400	1461300	0	1511400	1529800	2095900	1857100
Flotillin-2	FLOT2	1521900	1536500	1548300	782990	949910	1194300	1956700	1801300	1722000
Ras-related protein Rab-13	RAB13	1552800	1521200	1644200	1128400	1324400	1423800	1868000	1692600	1919300
Thioredoxin domain-containing protein 5	TXNDC5	1815000	1537200	1681000	0	1063100	1167500	2123900	1807900	1535300
Tyrosine-protein kinase transmembrane receptor ROR1	ROR1	2172000	1689200	2299500	824840	0	1059200	1546700	2001600	1914400
Citrate synthase, mitochondrial	CS	1774000	1753100	1557700	1653900	1017500	1387400	1850700	1967400	1639800
Host cell factor 1;HCF N-terminal chain 1;HCF N-terminal chain 2;HCF N-terminal chain 3;HCF N-terminal chain 4;HCF N-terminal chain 5;HCF N-terminal chain 6;HCF C-terminal chain 1;HCF C-terminal chain 2;HCF C-terminal chain 3;HCF C-terminal chain 4;HCF C-terminal chain 5;HCF C-terminal chain 6	HCFC1	1898100	1008400	1681600	1196100	0	1304600	1520400	2592900	1305900
Copper-transporting ATPase 1	ATP7A	927000	1210600	1970700	1661400	0	897410	1665100	1750900	1992800
Dual specificity mitogen-activated protein kinase kinase 6;Dual specificity mitogen-activated protein kinase kinase 3	MAP2K6;MAP2K3	1982200	1400600	1792100	1505100	966990	1592500	1740500	1900700	1732900
Condensin complex subunit 2	NCAPH	0	0	1514300	1108300	1113800	1426500	2139200	1746900	1479900
Pikachurin	EGFLAM	1377100	1101300	1598300	1392800	0	1616500	1335100	1955400	2074500
Small ubiquitin-related modifier 1;Small ubiquitin-related modifier	SUMO1	1665700	1235700	1676900	1278100	0	1471200	1689000	1864800	1802500
Interleukin-1 receptor accessory protein	IL1RAP	2505900	1760500	1659800	0	1095200	1817800	2153900	1735400	1466200
EMILIN-3	EMILIN3	1775800	1891900	1741600	1549100	1415800	2031400	1866100	1799600	1668700
Activator of 90 kDa heat shock protein ATPase homolog 1	AHSA1	4721700	2478000	5054100	2182700	3374800	3943500	5305600	0	0
TGF-beta receptor type-1	TGFBR1	0	1485400	0	0	0	1661100	1814600	2077000	1397800
Pescadillo homolog	PES1	1146700	1546800	1635500	995540	0	998360	1794800	1775100	1700400
THO complex subunit 2	THOC2	1392500	1678800	1489500	1070900	1272400	1552800	2059400	1694400	1503100
Proliferation-associated protein 2G4	PA2G4	1745800	625050	1461700	3436400	484760	855550	1552700	2066900	1633500
HEAT repeat-containing protein 1;HEAT repeat-containing protein 1, N-terminally processed	HEATR1	1378700	1227400	1914700	923070	0	1393600	1981200	1791000	1459300
DnaJ homolog subfamily A member 3, mitochondrial	DNAJA3	1740800	1288400	2382000	0	0	0	1436100	1839700	1955100
Elongation factor G, mitochondrial	GFM1	2068500	1316700	1178000	1563700	993300	1184400	1737900	1960200	1531600
Vacuolar protein sorting-associated protein VTA1 homolog	VTA1	0	1332800	1357100	0	0	0	1666500	1803600	1750000
B-cell receptor-associated protein 31	BCAP31	0	1637600	1686500	0	0	0	1942900	1667000	1608000
Synaptophysin-like protein 1	SYPL1	1834600	1897800	1869600	826950	828280	894760	1991100	1520300	1674700
Transducin beta-like protein 3	TBL3	1921800	1413700	1611600	1241500	917190	1033600	1466000	1730500	1989300
Importin subunit alpha-1	KPNA2	860970	1567200	1452400	1261700	1288700	1959800	1562700	1338300	2270400
DnaJ homolog subfamily B member 6	DNAJB6	1947500	1135100	1354600	1102900	697750	1181600	2122000	1600200	1437800
Serine-threonine kinase receptor-associated protein	STRAP	1833200	1508400	1911000	1642500	0	1305500	1785400	1615300	1738400
AP-3 complex subunit mu-1	AP3M1	1147000	1353200	1683200	1260000	956350	1454100	1902900	1512900	1723000
Mast/stem cell growth factor receptor Kit	KIT	1699000	1576200	1464300	1119700	0	1298000	2376400	1238300	1510300
Small nuclear ribonucleoprotein-associated protein N;Small nuclear ribonucleoprotein-associated proteins B and B	SNRPN;SNRPB	1678700	1477500	1587700	1467800	990590	1320900	1917400	1690400	1485000
Interferon-induced, double-stranded RNA-activated protein kinase	EIF2AK2	1415700	1673900	1884700	1057500	1153600	1440000	1739900	1781100	1559200
Protein-L-isoaspartate(D-aspartate) O-methyltransferase	PCMT1	2077000	2299000	1002900	2309600	2148700	2525200	2679700	0	2387500
Stress-induced-phosphoprotein 1	STIP1	1136900	791890	1047100	789200	1154500	1011700	1928100	1784400	1351400
Serine/threonine-protein phosphatase 6 catalytic subunit;Serine/threonine-protein phosphatase 6 catalytic subunit, N-terminally processed	PPP6C	1404400	1945500	1834400	0	759320	1198200	1439300	2086600	1530100
Protein wntless homolog	WLS	1598000	1586000	1468700	1119500	0	1224800	2064500	1292600	1695300
Interleukin-6 receptor subunit beta	IL6ST	1993700	1676200	1861600	1040000	1156000	1908900	1771100	1717600	1552000
Cullin-4B;Cullin-4A	CUL4B;CUL4A	1557800	1309500	1472100	1590200	909430	1260000	1675200	1690700	1665000
Phosphatidylinositol-binding clathrin assembly protein	PICALM	1533000	1554500	2101600	1287400	0	2016000	1918400	1786600	1322700
NEDD8-conjugating enzyme Ubc12	UBE2M	1813400	1834600	1426000	1166500	1080300	1433700	1751000	1751800	1510400
Regulator of nonsense transcripts 1	UPF1	1658000	1391500	1208500	1167700	284680	547660	1584600	1811600	1613300
Microtubule-associated protein RP/EB family member 2	MAPRE2	0	0	1193400	1262700	0	1235000	1684100	1471000	1839000
Phosphatidylinositide phosphatase SAC1	SACM1L	1391200	1239900	3086300	0	524680	599450	1685600	1761500	1544000
Far upstream element-binding protein 1	FUBP1	1573900	1485100	2032100	1137600	938550	1035700	1571000	1859900	1552100
Tyrosine--tRNA ligase, cytoplasmic;Tyrosine--tRNA ligase, cytoplasmic, N-terminally processed	YARS	1537600	1012600	1484000	469130	0	752600	1329100	2298100	1335400
Insulin-like growth factor 2 mRNA-binding protein 2	IGF2BP2	0	916720	1285200	595390	764740	835380	2043900	1899000	1019400
Enhancer of mRNA-decapping protein 4	EDC4	1205200	1733200	1941200	473160	864550	801220	863050	2129100	1960900
Replication factor C subunit 3	RFC3	1917500	1681900	1970200	1002600	1088100	1383900	1974100	1231300	1745100
Zinc finger MYM-type protein 3	ZMYM3	1588400	1322200	1496900	0	1439500	0	1680700	1502300	1764900
26S protease regulatory subunit 6A	PSMC3	1284500	1286600	1452800	0	554350	1019800	1923900	1916000	1091600
Antigen KI-67	MKI67	999840	1076200	1480400	529950	426830	1247400	1493200	1642400	1786700
Solute carrier family 22 member 5	SLC22A5	1344200	1278000	2328100	889330	1119100	1337100	1799600	1407800	1714100
Splicing factor 3B subunit 3	SF3B3	1427900	1154100	1258400	1645100	0	1272000	1691400	1667800	1551500
Kinesin-like protein KIF2A	KIF2A	1984300	2100100	1658300	1226300	1249200	1711700	1529600	1707000	1649300
60S ribosomal protein L7-like 1	RPL7L1	1571600	1770100	1505600	0	0	1326400	1656100	1771100	1458100
ATP-dependent RNA helicase DDX1	DDX1	1095900	1505500	1562900	0	0	1063600	1545800	1886900	1451300
Transcription intermediary factor 1-beta	TRIM28	1115500	0	1052200	0	680410	934070	1953300	1738500	1178000
Protein transport protein Sec24C	SEC24C	855880	1177400	1656400	1922300	496570	1208800	1581000	2051700	1226400
40S ribosomal protein S13	RPS13	1829800	1147200	1257400	2196800	1329400	1113200	1200700	2300900	1339600
Sister chromatid cohesion protein PDS5 homolog A	PDS5A	0	1568600	1643600	0	0	1426900	1479800	1498400	1860000
NHP2-like protein 1;NHP2-like protein 1, N-terminally processed	NHP2L1	1657500	1491100	1472800	1740900	0	1869800	1729800	1669000	1431400
Ataxin-2	ATXN2	1623500	1702700	2202900	1255700	1026100	1346300	1831000	1772900	1204700
Cyclin-dependent kinase 4	CDK4	1148700	0	1595700	0	0	0	1680600	1621700	1500600
Structural maintenance of chromosomes protein 3	SMC3	1172700	1023600	1743500	774960	723980	872320	1443600	1116400	2237400
Complement decay-accelerating factor	CD55	1381400	1151200	0	1018200	1054400	1393700	1920100	1445000	1420700
DNA mismatch repair protein Msh2	MSH2	1504000	1364100	1332600	891870	1052000	1247800	1663300	1697700	1422300
Mitochondrial import inner membrane translocase subunit TIM44	TIMM44	1713200	1493300	1412800	1354700	1276600	1477900	1533600	1734400	1510700
Vesicle-trafficking protein SEC22b	SEC22B	1856300	1663300	1535900	1089900	1047500	1006800	1581600	1434800	1751500
Midasin	MDN1	1121900	1158500	1417200	924990	697860	1088800	1592400	1627200	1517000
Drebrin	DBN1	1261000	1206700	1555600	1059700	0	1346600	1745900	1678100	1299300
Ribosomal protein S6 kinase alpha-3	RPS6KA3	1348600	1004000	1417300	928700	0	736620	1774300	1157800	1777300
Cyclin-T1	CCNT1	1507400	1109900	1350800	0	839850	1125800	1517900	1654800	1532400
Developmentally-regulated GTP-binding protein 2	DRG2	1478800	1477000	1596000	1038700	926940	1749700	1330500	2000000	1355300
Tumor necrosis factor receptor superfamily member 10B	TNFRSF10B	2193100	1346900	1623800	1286500	1463400	1661800	1480100	1724600	1460200
Eukaryotic translation initiation factor 3 subunit A	EIF3A	1426500	1599300	1402100	1813300	972870	902970	1832000	1527200	1292700
Ras-related protein Rab-21	RAB21	1519300	1352600	1284100	1165900	0	1031300	1337300	1415000	1896600
Neogenin	NEO1	1612100	1578900	1697300	1157900	1159300	1252800	1693800	1546800	1395600
Glycogen synthase kinase-3 alpha	GSK3A	2355500	0	0	1636600	0	0	1608100	0	3025700
Acid-sensing ion channel 1	ASIC1	1329700	915740	1563300	713500	0	1159700	1747400	1561900	1314200
Ras-related protein Rap-1b;Ras-related protein Rap-1b-like protein	RAP1B	2485400	0	1853500	1256300	0	1125600	2060300	1290800	1268500
Vesicular integral-membrane protein VIP36	LMAN2	1355300	1557600	1912600	668750	777310	1121900	1445600	1596800	1574300
Alanine--tRNA ligase, cytoplasmic	AARS	1495200	1142500	1195400	919390	0	969040	1570700	1824900	1210200
Cilia- and flagella-associated protein 20	CFAP20	1545900	1574600	1323200	985490	1142200	1382100	1630400	1542700	1431700
DAZ-associated protein 1	DAZAP1	1676100	1527500	1558400	1372400	846610	0	1489900	1686900	1406300
Hsp90 co-chaperone Cdc37;Hsp90 co-chaperone Cdc37, N-terminally processed	CDC37	1577300	1363300	1324800	933620	1052500	1341600	1408000	1858100	1311800
28S ribosomal protein S26, mitochondrial	MRPS26	0	0	0	0	0	0	1439000	1571100	1556300
Isoleucine--tRNA ligase, mitochondrial	IARS2	955580	1756500	820540	1006200	878080	1171200	1432800	1664200	1466700
Chromodomain-helicase-DNA-binding protein 4	CHD4	862620	901650	1132800	617610	547820	1021500	1571100	982860	2008300
Melanotransferrin	MFI2	1471200	1419400	1327000	0	1003200	1086700	1418800	1331100	1811500
Polyadenylate-binding protein 4	PABPC4	1631900	1011800	1615900	0	929950	0	1339800	1888200	1308800
RuvB-like 2	RUVBL2	1742300	1231000	1378500	1353800	957610	1113800	1364600	1794800	1377200
Nodal modulator 1;Nodal modulator 3;Nodal modulator 2	NOMO1;NOMO3;NOMO2	1505900	1369200	1516000	946080	0	1270000	1721500	1531800	1281200
Coatomer subunit gamma-1	COPG1	738540	971450	0	0	640200	1148400	1316200	1604400	1604500
Cytochrome c oxidase subunit NDUFA4	NDUFA4	1304500	2996100	1826000	1165100	0	1302600	1914500	1535200	1072600
HBS1-like protein	HBS1L	1864300	1221400	0	0	0	0	1668800	1347700	1488300
AP-1 complex subunit gamma-1	AP1G1	1998400	1392300	1538200	1502100	1484400	1550600	1677600	1167100	1654200
Protein disulfide-isomerase A6	PDIA6	0	1869200	2257900	958580	952090	1118100	1809300	1284900	1402900
Putative adenosylhomocysteinase 2;Putative adenosylhomocysteinase 3	AHCYL1;AHCYL2	1562800	1004600	1396100	0	1065300	1441500	1247400	1768300	1470700
Structural maintenance of chromosomes protein 2	SMC2	1646700	1302500	1527100	1026500	761980	1214300	1196200	1687600	1587600
ATP-dependent 6-phosphofructokinase, muscle type	PFKM	956750	1192100	0	927890	1022200	1386400	1550000	1398800	1518100
Cyclin-dependent-like kinase 5	CDK5	1141300	1297500	1341300	1055000	923400	1285200	1519900	1518400	1421800
Presenilin-1;Presenilin-1 NTF subunit;Presenilin-1 CTF subunit;Presenilin-1 CTF12	PSEN1	2223300	1586200	1715300	869460	667680	1037700	1618700	1428500	1406300
Inner nuclear membrane protein Man1	LEMD3	0	0	1511600	0	0	0	1569000	1348800	1535100
Multidrug resistance-associated protein 5	ABCC5	2603600	0	2015900	1541800	1876100	1925500	2294100	0	2132000
Adiponectin receptor protein 1	ADIPOR1	1853100	1835100	1927000	540400	786380	671200	1320700	1528200	1564500
Regulator of chromosome condensation	RCC1	1584000	1445600	951300	1197700	832320	1579700	1561000	1377900	1454400
14-3-3 protein zeta/delta	YWHAZ	1455100	1287500	1556700	9848400	1194100	1524900	1208400	1904300	1263500
Nuclear pore complex protein Nup98-Nup96;Nuclear pore complex protein Nup98;Nuclear pore complex protein Nup96	NUP98	1159700	1815100	1317900	461660	421860	746210	1005800	2036700	1310000
Core histone macro-H2A.2	H2AFY2	864040	1517000	1014100	622890	779080	896870	1581900	1275500	1493400
Low-density lipoprotein receptor	LDLR	1518100	1275300	1570000	731760	640970	0	1297100	1018600	2027100
ADP-ribosylation factor-like protein 3	ARL3	1054200	933110	1076300	0	0	986650	1333900	1731500	1264500
Gem-associated protein 8	GEMIN8	1180300	0	0	814880	0	0	1465000	1516100	1342600
Voltage-dependent calcium channel subunit alpha-2/delta-2;Voltage-dependent calcium channel subunit alpha-2-2;Voltage-dependent calcium channel subunit delta-2	CACNA2D2	1466500	1517400	1356400	796570	461130	1141400	1379400	1662900	1268500
AP-2 complex subunit beta	AP2B1	1463100	1318700	1829800	1180400	710880	1360700	1571400	1528300	1210400
Glycine--tRNA ligase	GARS	1094800	1497800	1426700	1111800	0	1040700	1696500	1708200	892160
Dynamin-like 120 kDa protein, mitochondrial;Dynamin-like 120 kDa protein, form S1	OPA1	1507100	1139900	1631200	1292100	0	0	1421200	1503400	1368100
CDGSH iron-sulfur domain-containing protein 2	CISD2	2066200	1642900	2160000	0	0	1434900	1681700	1433500	1162500
Discoidin, CUB and LCCL domain-containing protein 1	DCBLD1	1475200	1315800	1532200	967170	1006900	1352300	1502100	1471000	1304300
Transmembrane protein 132A	TMEM132A	1206600	0	1334500	1290900	944550	1131900	1279500	1627300	1351000
Cat eye syndrome critical region protein 5	CECR5	2184700	0	2252300	1325200	1166300	1893000	2629700	1626800	0
Sortilin	SORT1	1142000	1334500	1181400	912840	0	1009000	1656400	1335900	1251900
Methylthioribose-1-phosphate isomerase	MRI1	0	993770	998920	0	933440	0	1215100	1745100	1279000
Protein ITFG3	ITFG3	1875200	1336900	1322900	1049800	1334300	1426600	1541100	1436100	1251900
Casein kinase II subunit alpha	CSNK2A2	1796300	1646100	1839300	923520	0	1289500	1350600	1507500	1367000
GTP-binding protein 1	GTPBP1	1344500	816360	1538900	897850	0	980820	1384700	1374300	1455000
Glutamate dehydrogenase 1, mitochondrial;Glutamate dehydrogenase 2, mitochondrial	GLUD1;GLUD2	0	925970	1084500	0	0	0	1447700	1368500	1383300
RNA-binding protein 4;RNA-binding protein 4B	RBM4;RBM4B	780900	910250	580630	617340	0	953850	1458800	1570600	1160200
CD97 antigen;CD97 antigen subunit alpha;CD97 antigen subunit beta	CD97	1621500	1468500	1448400	809840	1041700	1131600	1383200	1415800	1386700
Septin-2	2002-09-01	1591400	1427500	1279400	1790300	0	1554400	1247100	1426300	1499300
Epidermal growth factor-like protein 7	EGFL7	1491800	1344800	1471100	1162500	1356200	1679800	1391300	1406700	1370200
Proteasome subunit beta type-5	PSMB5	1585500	1113200	1047200	1705100	0	1151900	1443000	1594400	1125100
Caprin-1	CAPRIN1	0	1383600	1385200	910970	1002700	1009400	1438500	1346000	1355800
Translation initiation factor eIF-2B subunit gamma	EIF2B3	1278100	1067800	1037500	0	0	948940	1220300	1133300	1786700
Nuclear pore complex protein Nup133	NUP133	1611300	1142300	1072500	0	0	868460	1571600	1240700	1318400
Polynucleotide 5-hydroxyl-kinase NOL9	NOL9	1366600	1085000	1116800	745770	764880	1116400	1303100	1476300	1342100
Lon protease homolog, mitochondrial	LONP1	1718100	1611400	1438100	0	512240	716510	1140600	2067200	905200
Volume-regulated anion channel subunit LRRC8B	LRRC8B	1442600	1524000	1475100	1119900	779350	1177200	1652100	1215500	1240000
Nucleoporin NUP188 homolog	NUP188	0	917820	988780	0	0	0	1796600	1268300	1035100
Exosome component 10	EXOSC10	1203100	0	1349700	0	0	0	1573800	1439900	1077800
Serine/arginine-rich splicing factor 1	SRSF1	0	1263400	1079200	916170	0	1048000	1308100	1531600	1245000
Cadherin-1;E-Cad/CTF1;E-Cad/CTF2;E-Cad/CTF3	CDH1	1414400	1473500	1253800	0	856090	616710	1276700	1484000	1316000
Acyl-coenzyme A thioesterase 9, mitochondrial	ACOT9	1624300	0	0	1217300	0	0	1383100	1343400	1343200
60S ribosomal protein L37a	RPL37A	1089600	981510	0	1070700	0	746300	1020200	1197000	1846700
V-type proton ATPase catalytic subunit A	ATP6V1A	0	1674000	1555000	1978800	800720	978710	1267200	1361600	1428600
Oxygen-dependent coproporphyrinogen-III oxidase, mitochondrial	CPOX	1667300	1017800	1089700	0	721150	0	1172900	1793700	1076700
Golgi integral membrane protein 4	GOLIM4	1177000	958370	1486400	971600	1219800	1656000	1439600	1167100	1429400
Profilin-1	PFN1	1864600	1563100	1549500	1499000	1894900	1943800	1526500	1279300	1225100
Histone-arginine methyltransferase CARM1	CARM1	1191900	1052800	1152500	769380	658250	1181300	1658700	1213000	1157400
CD44 antigen	CD44	993710	1447700	1528800	883760	1036300	967660	1380200	1216900	1419900
DNA topoisomerase 2-beta	TOP2B	1075000	1133500	1207400	998780	226410	1134200	1296200	1367700	1346400
Splicing factor 1	SF1	2236000	0	0	0	0	0	0	3998100	0
Peptidyl-prolyl cis-trans isomerase FKBP4;Peptidyl-prolyl cis-trans isomerase FKBP4, N-terminally processed	FKBP4	1216200	1182400	1245400	1533800	0	973000	1389700	1309000	1275000
Amyloid beta A4 protein;N-APP;Soluble APP-alpha;Soluble APP-beta;C99;Beta-amyloid protein 42;Beta-amyloid protein 40;C83;P3(42);P3(40);C80;Gamma-secretase C-terminal fragment 59;Gamma-secretase C-terminal fragment 57;Gamma-secretase C-terminal fragment 50;C31	APP	1466700	1056100	1330100	836510	850730	1139500	1590400	1198200	1174700
NEDD8-activating enzyme E1 catalytic subunit	UBA3	668510	0	0	0	0	0	1485800	1412300	1061800
Secretory carrier-associated membrane protein 3	SCAMP3	1967400	1505800	2198600	1538100	1312300	1648500	2122100	1831100	0
Glutaminase kidney isoform, mitochondrial	GLS	1106600	1072000	1323500	539280	0	0	1304800	1536500	1098800
Cyclin-dependent kinase 2	CDK2	0	0	0	0	0	0	1388500	1060500	1488000
Peptidyl-prolyl cis-trans isomerase FKBP8	FKBP8	0	0	1013300	0	0	0	1096900	1163500	1670800
Phosphatidylserine synthase 1	PTDSS1	1145700	1433700	1334400	875850	1035600	0	1652700	1116700	1152700
Ras-related protein Rab-2A	RAB2A	1239300	1484600	1206100	1068000	1153000	1200700	1413200	1420100	1087800
WD repeat-containing protein 3	WDR3	1201000	1047600	1360800	747490	717290	1237000	1471300	1180300	1266300
Sorting nexin-27	SNX27	0	0	1774600	0	0	0	0	1914400	2000000
Very low-density lipoprotein receptor	VLDLR	1541800	1400100	1552500	814820	1162000	1311400	1215200	1436300	1246500
Mediator of DNA damage checkpoint protein 1	MDC1	1240100	522690	532660	315470	408150	686500	940480	1469600	1483700
FERM, RhoGEF and pleckstrin domain-containing protein 1	FARP1	1171200	1342200	1453000	0	0	1165300	1508400	1302000	1073900
Metastasis-associated protein MTA2	MTA2	1065600	1216400	1093000	628460	0	0	1412500	1420600	1050700
Sodium- and chloride-dependent GABA transporter 3	SLC6A11	1494700	1300700	1405100	0	816750	1012100	1445200	1307400	1128800
Ras-related protein R-Ras2	RRAS2	1717000	1404300	1478700	930590	948320	1063400	1365900	1230800	1284300
Threonine--tRNA ligase, cytoplasmic	TARS	1284600	974340	1193900	1152800	0	944900	1455100	1248900	1166100
DNA-directed RNA polymerase II subunit RPB2	POLR2B	0	759330	690050	476070	0	598130	1053700	892470	1900900
Ornithine aminotransferase, mitochondrial;Ornithine aminotransferase, hepatic form;Ornithine aminotransferase, renal form	OAT	1298900	1225200	1487100	693830	0	792270	1389100	1249700	1207400
Solute carrier family 23 member 2	SLC23A2	1558900	1544800	1695300	714850	0	1087200	1318000	1302900	1223500
ER membrane protein complex subunit 1	EMC1	1439200	1204000	1335700	770350	778530	0	1315400	1266400	1261900
Receptor-type tyrosine-protein phosphatase eta	PTPRJ	1443500	1425700	1318300	940140	690340	929310	1522100	1220100	1088700
Histone H1.4;Histone H1.3	HIST1H1E;HIST1H1D	0	0	2804800	0	0	2453800	0	2243800	1581200
General transcription factor 3C polypeptide 1	GTF3C1	1203500	719360	975630	752330	662460	927800	1291600	1273100	1260300
Signal recognition particle subunit SRP72	SRP72	1188000	1024900	1294400	988010	0	824590	1446500	1249600	1125700
Metal transporter CNNM3	CNNM3	1566200	927200	1280100	731390	1161100	1641800	1151700	1384500	1284700
Nucleoporin NDC1	NDC1	1315900	1497600	1392100	0	0	1008700	1332900	1361600	1118400
Microsomal glutathione S-transferase 1	MGST1	0	1606700	1268900	0	0	0	1474400	1049700	1284700
Transmembrane emp24 domain-containing protein 9	TMED9	0	1153700	1372600	1973600	0	0	0	1602200	2186800
Tyrosine-protein kinase BAZ1B	BAZ1B	962910	421040	1344200	446650	633180	0	1050400	1135800	1591900
Kinesin-1 heavy chain	KIF5B	1230000	1360900	1356700	1249700	863780	1060000	1234900	1218900	1268800
YTH domain-containing protein 1	YTHDC1	0	0	941440	809090	0	0	1261200	1259200	1198000
Ubiquitin carboxyl-terminal hydrolase 14	USP14	1276600	1072600	987170	849690	907990	946340	1200400	1165600	1351500
CD302 antigen	CD302	1485600	1324800	1201600	0	974350	1085700	1252400	1157200	1295800
14-3-3 protein epsilon	YWHAE	0	0	1605600	13020000	1415100	1374800	1723000	1974100	0
Glycogen phosphorylase, liver form;Glycogen phosphorylase, muscle form	PYGL;PYGM	961360	1021000	1000200	790740	849860	1018800	993460	1333100	1369200
Bcl-2-associated transcription factor 1	BCLAF1	1177500	1278600	1022000	0	0	0	1347900	1268900	1076900
Extended synaptotagmin-1	ESYT1	1391200	1146400	1467300	795800	469860	408950	1078900	1194400	1420200
Fibroblast growth factor receptor 1	FGFR1	922070	1137700	1944200	0	0	935240	1345900	1557300	780260
Adenosine 3-phospho 5-phosphosulfate transporter 1	SLC35B2	1651500	872900	1202500	0	916690	1196400	1160900	1502900	1003400
Gem-associated protein 5	GEMIN5	1422700	722280	986880	284650	517970	701390	997300	1625500	1034300
Protein RCC2	RCC2	951700	988310	1075600	974850	356700	910480	1038500	1367200	1244800
Lymphoid-specific helicase	HELLS	1265400	1097000	0	0	0	0	1302600	1164000	1182900
Cell adhesion molecule-related/down-regulated by oncogenes	CDON	1447800	1098200	0	0	0	0	1277500	1289000	1080400
Solute carrier family 12 member 2	SLC12A2	1133200	0	943060	1017700	895590	1256200	1243900	1196400	1203900
Protein pelota homolog	PELO	1950300	1238000	1086800	978840	908760	1056900	1290500	1160600	1176400
Eukaryotic translation initiation factor 5B	EIF5B	0	0	1489800	1217500	0	0	1415200	0	2187800
MARCKS-related protein	MARCKSL1	1089700	1088200	1045600	1403400	1480600	1464100	859370	1507400	1234600
Lamina-associated polypeptide 2, isoform alpha;Thymopoietin;Thymopentin	TMPO	820080	0	1062000	767200	805550	1142900	1195300	1160500	1235400
26S proteasome non-ATPase regulatory subunit 2	PSMD2	1931200	1254100	1288200	1864000	758010	1012800	1482800	1142800	961430
Ras-related C3 botulinum toxin substrate 1;Ras-related C3 botulinum toxin substrate 2;Ras-related C3 botulinum toxin substrate 3	RAC1;RAC2;RAC3	0	2634200	0	2504400	1610000	0	2203100	1377300	0
Membrane-associated progesterone receptor component 1	PGRMC1	1133100	1099500	2452500	0	0	711550	1527800	0	2035900
Plexin-A3	PLXNA3	1197900	1127500	960410	906780	519470	1146100	1303600	1047600	1209000
Catenin delta-1	CTNND1	0	893220	1138300	728080	0	982940	782050	1331800	1445800
Replication factor C subunit 1	RFC1	1058200	799360	1000600	0	0	1037800	1129100	1292300	1137600
AFG3-like protein 2	AFG3L2	915320	789510	1486000	704730	937700	566510	1309800	1247400	994360
26S proteasome non-ATPase regulatory subunit 12	PSMD12	1213800	878840	1055100	878650	689250	896560	1253500	1044100	1250100
Long-chain fatty acid transport protein 4	SLC27A4	1270600	1106200	1098700	1280500	646100	977890	1101400	1262200	1183800
Suppressor of SWI4 1 homolog	PPAN	1225700	969230	1062500	824470	0	1208700	1055700	1107900	1368900
Fanconi anemia group I protein	FANCI	1171800	1316700	0	0	0	1057400	1275500	1094700	1157200
Probable phospholipid-transporting ATPase IF	ATP11B	1030900	1171200	1291300	654570	616010	683750	1190600	1138900	1192100
E3 ubiquitin-protein ligase MGRN1	MGRN1	909940	1156300	1176400	667270	1177000	933420	1081000	1178100	1250200
Ran GTPase-activating protein 1	RANGAP1	1322800	1365900	1422000	741800	776600	991160	1264100	1163200	1074300
DNA-directed RNA polymerase II subunit RPB1	POLR2A	968560	989670	986590	983640	0	653760	1195100	979510	1318900
Surfeit locus protein 6	SURF6	1092400	1439300	990200	1042400	1451000	969060	1276700	1036900	1175700
Periodic tryptophan protein 2 homolog	PWP2	915690	1050000	903330	717380	0	0	1279200	1022100	1176900
Surfeit locus protein 4	SURF4	1168800	668310	1137900	0	0	1164400	1096300	1294400	1085800
Mitochondrial dicarboxylate carrier	SLC25A10	1054100	1069600	1327700	612250	475560	726760	721250	1421700	1329600
Probable G-protein coupled receptor 125	GPR125	1297200	1028400	1235400	809400	0	886350	1299400	1103900	1064700
E3 ubiquitin-protein ligase Itchy homolog	ITCH	0	1120200	1192600	0	969750	990220	1216400	1184300	1063800
Semaphorin-6A	SEMA6A	1176900	1204000	1153700	567640	1078100	1223100	1149000	1227300	1061200
Dihydrolipoyllysine-residue succinyltransferase component of 2-oxoglutarate dehydrogenase complex, mitochondrial	DLST	0	1181300	1111300	1120400	0	1092100	1078100	1227800	1128200
SUMO-activating enzyme subunit 2	UBA2	1037500	901180	1074100	723730	0	912790	1263500	1142200	1020800
ATP-dependent RNA helicase DDX51	DDX51	0	696730	893890	0	0	0	1069700	1029100	1320200
Cytochrome b-c1 complex subunit 9	UQCR10	1221100	1604800	1760400	0	0	1538100	1579800	0	1837500
Mitochondrial carrier homolog 2	MTCH2	2766600	1788800	0	1357200	1089700	1486600	0	1760400	1653000
NADH-ubiquinone oxidoreductase 75 kDa subunit, mitochondrial	NDUFS1	1102300	1150300	1299600	970760	886660	785200	1263200	1243700	896850
NADPH--cytochrome P450 reductase	POR	1367000	1307900	1556000	1154200	596850	579160	1444600	1197000	738380
Bromodomain-containing protein 2	BRD2	829460	466190	495290	0	408540	464120	1618400	753840	1006000
ELMO domain-containing protein 2	ELMOD2	0	988730	961640	0	647600	1075700	1300300	1042000	1035700
Protein SET;Protein SETSIP	SET;SETSIP	0	1764600	1852300	2593300	0	0	1665900	0	1708200
Aladin	AAAS	0	1141400	1020800	461460	692490	869870	1171100	1244400	956470
Ataxin-2-like protein	ATXN2L	1469400	1035100	1155800	671300	974580	1188100	1306600	703080	1360000
Glutathione S-transferase kappa 1	GSTK1	1101500	0	1146800	835310	0	1324800	1056700	962680	1349900
26S proteasome non-ATPase regulatory subunit 14	PSMD14	1082800	765790	925080	1101000	722500	945600	1052900	1314600	999710
Cap-specific mRNA (nucleoside-2-O-)-methyltransferase 1	CMTR1	0	0	1123500	0	0	1149800	1243000	1089100	1034900
ATP synthase subunit O, mitochondrial	ATP5O	669420	0	651840	1411200	0	855390	988490	1171800	1190800
28S ribosomal protein S34, mitochondrial	MRPS34	1128800	707590	1652400	818190	796140	1333700	1807800	0	1542800
N-alpha-acetyltransferase 10	NAA10	0	831780	1181000	0	0	0	1013900	740320	1587200
Fermitin family homolog 2	FERMT2	0	923920	0	812560	845010	886830	1273600	1003800	1059000
RNA-binding protein 28	RBM28	1335900	1085500	1023800	783180	805420	988010	921820	1157400	1251200
General transcription factor 3C polypeptide 5	GTF3C5	1022500	1024700	942220	433740	623540	834080	1500400	1430700	394930
NADH dehydrogenase [ubiquinone] 1 alpha subcomplex subunit 9, mitochondrial	NDUFA9	0	1052900	1042400	879890	0	1062600	1036200	1241100	1041600
Dolichyl-diphosphooligosaccharide--protein glycosyltransferase subunit STT3B	STT3B	0	1097200	1105800	0	682320	0	1444400	941190	931880
Protein shisa-2 homolog	SHISA2	1244600	1161800	1249400	0	0	822540	927770	1213300	1168900
28S ribosomal protein S11, mitochondrial	MRPS11	738100	1335000	1083100	0	891340	1000400	1229000	1153000	919790
Leucine-rich repeat and immunoglobulin-like domain-containing nogo receptor-interacting protein 1	LINGO1	978960	980910	840620	0	0	0	1252100	1009700	1036500
RNA-binding protein 25	RBM25	952010	1007000	1048400	645740	0	931180	1150000	1072500	1074200
Procollagen galactosyltransferase 1	COLGALT1	1624700	1366300	1737600	642080	454970	1119500	910930	845070	1539900
Protocadherin Fat 1;Protocadherin Fat 1, nuclear form	FAT1	1365100	2786800	2615100	1985200	1556500	2007800	1436200	574650	1281500
Ras-related protein Rab-8A;Ras-related protein Rab-8B	RAB8A;RAB8B	1090000	1135900	0	663790	805880	969820	1231300	973910	1086300
ATP-dependent RNA helicase DDX24	DDX24	949040	899850	935440	764590	0	937460	1119700	1043000	1126900
ATP-dependent RNA helicase DDX50	DDX50	996240	0	0	592430	0	0	1297900	1167200	814110
Annexin A6	ANXA6	801790	743110	0	0	451870	756730	956560	1232500	1086700
Synaptogyrin-2	SYNGR2	0	0	0	0	0	0	1292800	863300	1084800
Dihydrolipoyl dehydrogenase, mitochondrial	DLD	964550	937000	690760	0	616220	899650	1057000	1129900	1044800
Ras GTPase-activating protein-binding protein 1	G3BP1	1345800	869800	992950	0	814870	1135900	1143300	1158000	930350
Ephrin type-A receptor 3	EPHA3	0	1145600	1195000	0	670520	745140	797410	946000	1469700
Band 4.1-like protein 3;Band 4.1-like protein 3, N-terminally processed	EPB41L3	1205200	862120	865260	508550	486370	918110	1221000	1180100	810140
Actin-related protein 2/3 complex subunit 4	ARPC4	1244000	942710	793590	2190800	770620	953320	1075700	1385000	748420
Reversion-inducing cysteine-rich protein with Kazal motifs	RECK	1188400	1045600	956080	730540	831990	964300	1099300	1036900	1067100
Proteasome subunit alpha type-6	PSMA6	1331500	876230	741040	1600800	0	486030	794820	1581400	806270
E3 ubiquitin-protein ligase MYCBP2	MYCBP2	1131400	1216200	1075900	0	0	1201300	0	1668100	1514300
Peptidyl-prolyl cis-trans isomerase B	PPIB	801860	798670	1239800	1365500	0	1303700	862070	1195900	1121300
Ephrin-B2	EFNB2	1243300	899710	0	0	0	0	1047200	1024100	1098700
Protocadherin Fat 4	FAT4	2658500	2121300	2255400	1446600	1215000	2226100	864560	1003200	1298700
Casein kinase I isoform epsilon;Casein kinase I isoform delta	CSNK1E;CSNK1D	1072400	0	0	741950	0	0	1092000	985480	1084600
Bifunctional purine biosynthesis protein PURH;Phosphoribosylaminoimidazolecarboxamide formyltransferase;IMP cyclohydrolase	ATIC	1069400	1303000	1087900	709490	680480	678930	903220	1067200	1183500
Importin-4	IPO4	900450	929380	1107300	0	0	0	1136300	970250	1036200
Fibroblast growth factor receptor 2	FGFR2	1745300	945700	2423200	0	431730	697280	929580	1586400	624870
Poly [ADP-ribose] polymerase 2	PARP2	646510	743960	757100	536040	0	951950	1251300	859840	1024400
Disintegrin and metalloproteinase domain-containing protein 17	ADAM17	1366600	1758700	1433000	0	807520	979090	1722200	0	1408500
Nascent polypeptide-associated complex subunit alpha, muscle-specific form	NACA	0	994670	911880	2902600	1038900	0	1070200	1012400	1040600
Bone morphogenetic protein receptor type-2	BMPR2	793950	1287300	986750	757800	522580	962170	1028300	962630	1125400
Neurexin-3	NRXN3	1105400	1133900	1332400	1082300	0	1057300	1285000	1044900	785860
Galactokinase	GALK1	1055100	967770	1252900	819260	742810	992480	999560	1024100	1090200
Cold shock domain-containing protein E1	CSDE1	824660	1089300	974690	0	735960	843910	1080500	1069300	963890
Nuclease-sensitive element-binding protein 1	YBX1	0	465680	287460	398540	440890	439650	401700	2187500	524390
Ribosome-binding protein 1	RRBP1	918740	689870	861420	514470	0	741120	972240	828610	1312500
Cancer-related nucleoside-triphosphatase	NTPCR	781430	941880	1238400	768490	633630	781460	939170	1002000	1168700
RNA-binding protein EWS	EWSR1	1178600	1916900	1466800	1430600	0	0	1832300	1274700	0
N-terminal Xaa-Pro-Lys N-methyltransferase 1;N-terminal Xaa-Pro-Lys N-methyltransferase 1, N-terminally processed	NTMT1	0	0	1058700	778150	797110	0	682660	1350200	1062500
Eukaryotic translation initiation factor 3 subunit F	EIF3F	935200	830240	1084400	957490	808710	753790	968140	1043200	1073100
Malectin	MLEC	1060900	1018500	821590	593770	668030	756420	1098900	1033400	950520
Zinc finger CCCH domain-containing protein 11A	ZC3H11A	818560	784240	0	580480	683170	861870	1107200	1033300	918190
Ras-related protein Ral-A;Ras-related protein Ral-B	RALA;RALB	892800	0	804110	1380800	0	0	991530	833080	1218900
Clathrin interactor 1	CLINT1	1172200	555200	999610	0	827970	794220	974490	1157800	911210
Exportin-5	XPO5	682980	743970	735090	686180	0	769280	1161100	1234800	637830
Polymerase delta-interacting protein 2	POLDIP2	0	0	0	0	788220	1393100	1582500	1445000	0
28S ribosomal protein S2, mitochondrial	MRPS2	1028000	861630	989880	836850	718640	893210	1167000	888930	971080
Metalloproteinase inhibitor 3	TIMP3	1108300	1546700	1236100	0	0	690050	1348800	1146200	524050
Proteasome subunit alpha type-7;Proteasome subunit alpha type-7-like	PSMA7;PSMA8	806000	1585200	981250	1777000	971570	0	0	1354700	1660800
E3 ubiquitin-protein ligase HUWE1	HUWE1	608670	949550	877070	575610	0	992510	1225400	854520	924590
Cell division cycle and apoptosis regulator protein 1	CCAR1	1032300	861750	603960	631040	773710	1015400	1078300	950380	972690
La-related protein 1	LARP1	710730	777300	677450	499320	496190	655590	976740	1062800	961670
Sodium-dependent phosphate transporter 2	SLC20A2	1141000	1053600	1097000	0	809400	871560	801190	1152900	1035300
DDB1- and CUL4-associated factor 13	DCAF13	901190	766420	891240	0	957100	932820	1132400	1130500	710990
Annexin A2;Putative annexin A2-like protein	ANXA2;ANXA2P2	1051800	1155600	1001300	8240300	560540	647500	1062300	1005400	888370
Endoplasmic reticulum-Golgi intermediate compartment protein 1	ERGIC1	0	739220	951740	0	0	0	862110	958960	1134000
TRMT1-like protein	TRMT1L	1249200	1233400	1300800	0	0	0	1441700	0	1510600
Serine/threonine-protein phosphatase 2A catalytic subunit alpha isoform;Serine/threonine-protein phosphatase 2A catalytic subunit beta isoform	PPP2CA;PPP2CB	1480500	1164400	1242000	1514400	0	0	1434300	1508500	0
S-adenosylmethionine synthase isoform type-2;S-adenosylmethionine synthase isoform type-1	MAT2A;MAT1A	0	778500	775310	709390	645020	870940	1036400	1063200	837870
AP-3 complex subunit sigma-1	AP3S1	947680	945380	953190	712460	848560	755630	1010600	1013100	912890
Mitochondrial import receptor subunit TOM40 homolog	TOMM40	1450900	1370500	1328800	0	1106800	0	1409400	1527100	0
Ubiquitin thioesterase OTUB1	OTUB1	1027700	891600	1006400	1639900	768110	0	1039700	974540	921190
Phosphoglycerate mutase 1	PGAM1	602680	695100	0	2677800	0	0	771740	1260300	901120
Nucleoprotein TPR	TPR	657990	680320	812470	700130	0	417400	1321000	848920	732670
Nicotinamide phosphoribosyltransferase	NAMPT	585660	0	610230	577240	0	584680	802100	936050	1157400
Proline-rich transmembrane protein 4	PRRT4	0	977490	1247800	0	0	0	1691100	0	1204400
Torsin-1A-interacting protein 1	TOR1AIP1	995260	998750	1133200	978940	620580	773550	1117800	735440	1026100
Vacuolar protein sorting-associated protein 26A	VPS26A	893890	765980	794590	885230	628540	864780	1111700	955360	805100
Leucine-rich repeat-containing protein 59	LRRC59	836720	702010	835620	1011100	0	757230	881780	1148100	839960
Ras GTPase-activating-like protein IQGAP1	IQGAP1	785560	708630	873000	1168600	0	0	919990	984060	954420
E3 ubiquitin-protein ligase UBR4	UBR4	330710	0	432510	0	0	354060	1168700	807010	876380
CCR4-NOT transcription complex subunit 1	CNOT1	857700	708060	905050	803070	668260	785330	917530	961950	970110
NADPH:adrenodoxin oxidoreductase, mitochondrial	FDXR	702000	523870	0	0	0	419220	1943100	892470	0
DnaJ homolog subfamily B member 11	DNAJB11	1245800	1230900	1211100	1200500	0	1412700	1291800	0	1535400
Protein deglycase DJ-1	PARK7	0	1268200	0	1500300	0	1267600	1473900	0	1347200
Aconitate hydratase, mitochondrial	ACO2	1089000	570920	1076600	1059000	0	735980	964660	1057500	791540
Helicase-like transcription factor	HLTF	1141700	1160000	0	0	0	1004100	0	1444200	1355200
Probable ATP-dependent RNA helicase DDX27	DDX27	0	619700	698460	486720	471660	811190	895730	1009500	892850
Melanoma-associated antigen D2	MAGED2	823130	700040	724400	548220	620140	749500	1044800	933100	811200
Vascular endothelial growth factor receptor 1	FLT1	2330700	1351700	1451800	1342100	960400	0	0	1090100	1693500
Semaphorin-4C	SEMA4C	1331500	1434800	1327600	699670	653140	979340	1093200	1054500	623070
Transcription activator BRG1	SMARCA4	849060	596600	740880	505800	0	583070	1077000	861870	823190
Transmembrane protein 132E	TMEM132E	1081800	950520	873270	630000	548060	729370	899290	966550	894010
MHC class I polypeptide-related sequence B	MICB	1603300	1384000	1341600	1121600	1070800	0	0	1430600	1311300
Small subunit processome component 20 homolog	UTP20	663220	706690	664000	445250	0	0	835830	991680	910070
Unconventional myosin-Ic	MYO1C	1303800	785710	1258400	0	773230	1142200	754720	1036000	946120
Enhancer of rudimentary homolog	ERH	0	0	1040900	1008600	520430	714140	967270	635350	1134200
General transcription factor 3C polypeptide 3	GTF3C3	715510	822060	851970	638770	452290	728570	984600	1006100	737220
Coatomer subunit beta	COPB2	868690	555250	614310	643590	0	0	786630	1125000	814160
U1 small nuclear ribonucleoprotein 70 kDa	SNRNP70	1027100	1324800	977730	762450	0	1433100	1346600	0	1374400
Medium-chain specific acyl-CoA dehydrogenase, mitochondrial	ACADM	632720	1074800	986600	0	0	558360	933210	843700	941550
Vesicle-associated membrane protein-associated protein B/C	VAPB	1054600	0	0	796430	0	1059200	994010	959760	760130
Splicing factor 3B subunit 6	SF3B6	0	0	986700	605100	0	0	964180	856710	892820
Aurora kinase B;Aurora kinase C;Aurora kinase A	AURKB;AURKC;AURKA	872420	807030	884410	599010	0	0	793660	954550	962640
Low-density lipoprotein receptor-related protein 4	LRP4	414950	636750	594050	336320	499680	477070	649330	744400	1315900
Probable ATP-dependent RNA helicase DDX47	DDX47	1525600	1084000	1084000	561740	775480	873720	1473100	1236300	0
Moesin;Radixin;Ezrin	MSN;RDX;EZR	772270	964520	1296300	2632700	0	0	1378800	0	1328500
Cell division cycle 5-like protein	CDC5L	932440	661050	726570	0	0	0	675560	1129000	901240
Testis-expressed sequence 264 protein	TEX264	1223600	0	0	0	0	816220	1546400	1157400	0
Dephospho-CoA kinase domain-containing protein	DCAKD	444950	892790	956600	628080	0	478210	1016000	783150	893710
DNA-directed RNA polymerases I, II, and III subunit RPABC3	POLR2H	1050500	0	1246600	1104900	0	0	0	1430600	1258500
Carboxypeptidase D	CPD	1104500	784740	774100	562130	592370	672520	950970	829830	904620
Protocadherin gamma-A11;Protocadherin gamma-A5;Protocadherin gamma-A10	PCDHGA11;PCDHGA5;PCDHGA10	1882300	1510800	1987900	1215300	1440900	1693100	1097900	0	1585600
Guanine nucleotide-binding protein G(k) subunit alpha	GNAI3	0	1652900	1433400	0	1105700	1453800	1190400	1465500	0
Anaphase-promoting complex subunit 7	ANAPC7	641610	924660	872310	0	0	753180	771700	900420	977040
Telomere-associated protein RIF1	RIF1	0	623850	815360	768770	771980	0	885120	924310	837430
Protein PML	PML	684350	719950	779550	569910	0	774770	915950	747080	969860
Protein scribble homolog	SCRIB	922160	908140	886960	589910	0	780680	845950	1085100	695980
Plexin-D1	PLXND1	655950	794710	792340	597800	0	0	1047700	665880	896280
Filamin-B	FLNB	746120	705400	784980	589510	456480	769050	948750	904990	747110
SUN domain-containing protein 1	SUN1	649530	0	0	548630	0	0	921780	852640	817600
Serine/arginine-rich splicing factor 9	SRSF9	915770	1038400	953570	504890	521880	758000	907440	931420	749920
Inactive hydroxysteroid dehydrogenase-like protein 1	HSDL1	821530	999710	930920	684110	0	0	959890	913950	706450
Delta(24)-sterol reductase	DHCR24	1567000	1174100	1256500	961940	0	988860	1305900	1274200	0
Cartilage-associated protein	CRTAP	864090	854580	735260	0	0	0	930200	664070	985100
Testis-expressed sequence 10 protein	TEX10	895130	715400	849470	901980	0	0	1067500	819580	684500
Ubiquitin-conjugating enzyme E2 E1;Ubiquitin-conjugating enzyme E2 E2;Ubiquitin-conjugating enzyme E2 E3	UBE2E1;UBE2E2;UBE2E3	769060	0	900260	810270	558260	771960	1053000	707330	807690
General vesicular transport factor p115	USO1	1164000	0	1055600	0	1036300	0	1431800	0	1136100
Tubulin beta-4A chain	TUBB4A	717950	738380	0	613520	588390	620140	816030	923570	824340
Hsc70-interacting protein;Putative protein FAM10A5;Putative protein FAM10A4	ST13;ST13P5;ST13P4	709360	533290	572540	578990	482970	649740	698300	819440	1044100
Matrix-remodeling-associated protein 8	MXRA8	1977400	1337700	0	0	0	0	0	1631900	918220
DNA polymerase delta catalytic subunit	POLD1	769850	0	0	0	466120	622150	722710	1274800	547120
F-actin-capping protein subunit beta	CAPZB	0	0	0	1229000	0	733670	1304200	0	1235800
ATP synthase subunit g, mitochondrial	ATP5L	0	717620	730850	0	0	0	723290	1076800	727770
Tyrosine-protein kinase Yes	YES1	1417300	810430	674050	505310	0	0	769260	746000	996980
26S protease regulatory subunit 6B	PSMC4	0	1127200	1720800	1388900	0	1796900	0	2511200	0
Mitochondrial-processing peptidase subunit beta	PMPCB	0	0	0	0	0	0	895300	703060	901340
E3 ubiquitin-protein ligase TRIP12	TRIP12	0	633100	731990	531500	0	567380	701500	908230	888160
Mitochondrial import receptor subunit TOM70	TOMM70A	641640	623560	681990	390630	459610	596050	885970	934850	676220
Transmembrane 9 superfamily member 2	TM9SF2	1059300	1480600	0	0	0	0	1820200	672330	0
Leucine-rich repeat-containing G-protein coupled receptor 4	LGR4	1222900	1278900	1279800	727840	896910	0	743200	949950	790000
Plexin domain-containing protein 2	PLXDC2	893980	844730	748860	807160	0	754970	839830	928880	711510
ATP-dependent RNA helicase DDX18	DDX18	0	633470	810840	0	0	604510	645670	839920	994470
Coiled-coil domain-containing protein 47	CCDC47	0	865890	809380	0	0	0	694650	862770	917930
U2 small nuclear ribonucleoprotein A	SNRPA1	978270	947310	959470	721140	605080	822390	865060	777920	820140
E2/E3 hybrid ubiquitin-protein ligase UBE2O	UBE2O	468290	0	0	585320	542120	596590	864900	754640	824900
NADH dehydrogenase [ubiquinone] iron-sulfur protein 7, mitochondrial	NDUFS7	796200	591590	637250	428650	0	0	810550	831630	801290
WD repeat-containing protein 36	WDR36	0	680960	608010	0	0	0	707430	1116200	615530
Adenylate kinase 2, mitochondrial;Adenylate kinase 2, mitochondrial, N-terminally processed	AK2	1119200	952860	0	1537800	1062600	1329800	1035700	0	1393700
U2 snRNP-associated SURP motif-containing protein	U2SURP	0	849960	0	0	0	1167500	0	1181100	1247000
Protein syndesmos	NUDT16L1	0	688050	868800	0	0	522320	954660	800950	672470
RNA polymerase-associated protein CTR9 homolog	CTR9	0	0	761110	0	0	0	733810	853990	839890
60S acidic ribosomal protein P2	RPLP2	0	673720	0	10016000	1134600	717920	459830	1237000	701770
DNA polymerase delta subunit 2	POLD2	594010	759480	766380	415020	0	598640	937340	778550	657430
SRSF protein kinase 1	SRPK1	847220	0	701600	686760	674100	1050000	1368000	1002300	0
Succinyl-CoA ligase [GDP-forming] subunit beta, mitochondrial	SUCLG2	0	0	922060	0	0	0	820340	825880	719480
SLIT and NTRK-like protein 3	SLITRK3	841900	653040	933980	0	0	0	670620	803990	888060
Serine/arginine-rich splicing factor 2;Serine/arginine-rich splicing factor 8	SRSF2;SRSF8	0	0	643230	0	0	0	780890	791300	780880
L-aminoadipate-semialdehyde dehydrogenase-phosphopantetheinyl transferase	AASDHPPT	809540	801370	846910	640600	0	997000	922120	802700	625000
Melanoma inhibitory activity protein 3	MIA3	899810	701910	769250	0	0	0	840130	736210	765620
Disco-interacting protein 2 homolog B	DIP2B	743130	785410	1025000	616770	481600	689230	891810	729680	709880
Erlin-1	ERLIN1	0	0	1231900	967360	0	0	1140000	0	1190500
Receptor-type tyrosine-protein phosphatase mu	PTPRM	0	0	2075300	0	0	0	0	0	2326800
U3 small nucleolar RNA-associated protein 18 homolog	UTP18	991090	728180	874510	532880	446500	657330	910690	677570	737790
Uridine-cytidine kinase 2	UCK2	846280	590290	733510	0	0	0	673840	801560	849490
Semaphorin-4B	SEMA4B	988810	764950	876990	0	723410	473640	858770	823540	642570
E3 ubiquitin-protein ligase Midline-1	MID1	694480	763630	0	0	499220	747130	865390	642440	812240
Hexokinase-2	HK2	1321900	0	1397200	879280	0	0	2305500	0	0
Adenomatous polyposis coli protein	APC	710870	838100	806310	920550	611470	812690	853270	601410	841300
Tyrosine-protein phosphatase non-receptor type 1	PTPN1	0	1039200	1245900	0	592850	0	1111800	1183600	0
Putative RNA-binding protein Luc7-like 2	LUC7L2	746070	0	592480	0	0	0	1014900	519730	757270
Gem-associated protein 6	GEMIN6	0	0	639800	0	0	0	576070	825110	885680
Neurofibromin;Neurofibromin truncated	NF1	817320	0	739160	536690	0	917950	767020	623090	895370
Flap endonuclease 1	FEN1	0	0	0	0	0	0	0	1384500	876540
Ras-related protein Rab-6A;Ras-related protein Rab-6B	RAB6A;RAB6B	924030	961850	1012700	924280	634090	0	1201300	0	1058500
Cytochrome c oxidase subunit 5B, mitochondrial	COX5B	1407600	1099000	1245400	0	0	0	0	1254000	999480
Nucleolar protein 6	NOL6	757660	752760	665590	514570	0	0	717450	792040	741390
Peroxiredoxin-2	PRDX2	840140	0	1283600	1691300	0	662220	1063800	1162500	0
Glucose-6-phosphate 1-dehydrogenase	G6PD	0	537310	614340	0	0	0	739810	654800	831630
Transmembrane protein 231	TMEM231	528660	926900	1021900	891870	0	734430	0	1084600	1139200
Nuclear valosin-containing protein-like	NVL	0	626670	0	0	0	0	754020	658070	805030
Transketolase	TKT	647590	895810	857420	0	495830	784080	592630	971450	624010
Cohesin subunit SA-2;Cohesin subunit SA-3	STAG2;STAG3	0	1081700	870120	0	0	0	1123900	0	1048500
Histone-lysine N-methyltransferase SETD2	SETD2	491220	0	509120	0	1006600	429480	655580	752320	746330
Ribosomal RNA-processing protein 7 homolog A	RRP7A	1563500	0	0	0	0	1743400	0	0	2151900
Tubulin gamma-2 chain;Tubulin gamma-1 chain	TUBG2;TUBG1	1398500	1194200	1024900	891490	728670	0	1099300	0	1043100
Bifunctional polynucleotide phosphatase/kinase;Polynucleotide 3-phosphatase;Polynucleotide 5-hydroxyl-kinase	PNKP	729260	641270	0	472760	0	566130	1436000	705850	0
Disintegrin and metalloproteinase domain-containing protein 11	ADAM11	2312500	0	0	0	1441300	1563100	0	0	2132500
Alpha-adducin	ADD1	0	895910	0	815370	858600	1076700	901340	1225000	0
Cell cycle and apoptosis regulator protein 2	CCAR2	0	565030	907970	552080	0	672510	747470	670050	701480
Vesicle-associated membrane protein 7	VAMP7	1990600	0	0	1970000	0	0	0	2118900	0
Leucine-rich repeat and fibronectin type-III domain-containing protein 3	LRFN3	1165400	1217900	1430500	1074200	681210	1189000	1069100	1049400	0
Target of EGR1 protein 1	TOE1	1240700	0	0	0	0	0	1051000	1067400	0
Elongation factor 1-delta	EEF1D	608980	0	1043800	956580	945070	847200	0	1136800	970640
28S ribosomal protein S22, mitochondrial	MRPS22	0	0	884310	0	0	0	849410	696680	547960
Leucine-rich repeat-containing protein 40	LRRC40	0	0	452840	0	449990	488520	836700	587380	664890
Actin-related protein 2/3 complex subunit 2	ARPC2	889970	1086100	0	886420	0	955180	1028500	1047600	0
28S ribosomal protein S18b, mitochondrial	MRPS18B	0	559760	692710	0	0	0	837530	672540	548600
Apoptotic chromatin condensation inducer in the nucleus	ACIN1	0	660700	0	0	0	0	0	1099900	948910
Cation-dependent mannose-6-phosphate receptor	M6PR	970900	1256800	931310	1097100	0	915880	1113000	933710	0
Transducin beta-like protein 2	TBL2	1049900	1084100	1144400	860170	790560	800270	0	1190100	851150
Ribonucleoprotein PTB-binding 1	RAVER1	507240	402670	737790	456610	0	672510	768170	586520	680430
Kinesin-like protein KIF22	KIF22	0	1249100	0	0	0	0	1069300	960880	0
Structural maintenance of chromosomes flexible hinge domain-containing protein 1	SMCHD1	657980	0	692120	0	0	544520	576260	943170	500660
Protein FAM208A	FAM208A	789380	779360	713230	589100	760590	710810	717890	658150	643540
Dynactin subunit 1	DCTN1	503120	430290	0	0	0	0	704210	708860	603510
Sentrin-specific protease 3	SENP3	573250	655680	794740	0	0	495480	730080	748250	524400
39S ribosomal protein L23, mitochondrial	MRPL23	0	0	1318900	0	0	0	1063200	938290	0
Transforming growth factor beta receptor type 3	TGFBR3	1097600	1028300	0	1143700	0	0	945360	1051700	0
Metalloreductase STEAP2	STEAP2	0	0	0	0	0	0	0	875370	1113600
7SK snRNA methylphosphate capping enzyme	MEPCE	623640	592410	643840	492610	0	0	553500	676780	753970
U4/U6 small nuclear ribonucleoprotein Prp4	PRPF4	1231700	0	1982200	726660	0	799380	751870	1231300	0
Syntenin-1	SDCBP	1584400	1834200	1686200	0	1135600	1543800	0	1980000	0
Triosephosphate isomerase	TPI1	0	429320	493620	18895000	415190	408860	691760	788630	496500
Protein FAM98A	FAM98A	668790	504820	816120	0	352190	0	576240	720010	678800
Uncharacterized protein C2orf47, mitochondrial	C2orf47	399730	0	0	0	0	0	1053500	918200	0
Pre-rRNA-processing protein TSR1 homolog	TSR1	1261800	769680	844010	0	0	0	1016100	0	953500
DNA repair protein XRCC1	XRCC1	0	918270	833330	0	0	0	0	1062800	902850
Adenylosuccinate lyase	ADSL	0	0	1244900	628570	0	0	1022300	937010	0
DNA polymerase delta subunit 3	POLD3	645040	0	0	440090	0	0	692010	676640	587360
Ribosomal RNA processing protein 1 homolog B	RRP1B	0	0	1007500	813250	0	958470	796720	1155700	0
DNA-directed RNA polymerase, mitochondrial	POLRMT	0	602150	0	0	0	645470	958490	990590	0
Serine/arginine-rich splicing factor 7	SRSF7	0	1140400	0	803390	0	0	894020	1054500	0
40S ribosomal protein S27-like	RPS27L	843230	0	957700	0	0	646630	871860	0	1066900
Prolyl endopeptidase	PREP	370730	384040	0	4376900	359920	0	659910	679550	597650
NEDD8-activating enzyme E1 regulatory subunit	NAE1	778220	569200	555130	0	0	647480	622570	687150	620550
Creatine kinase U-type, mitochondrial	CKMT1A	863040	964450	984210	0	0	0	872100	1057500	0
Glutamine--fructose-6-phosphate aminotransferase [isomerizing] 1;Glutamine--fructose-6-phosphate aminotransferase [isomerizing] 2	GFPT1;GFPT2	650730	644700	729080	0	476360	653410	446800	786590	682740
Protocadherin-17	PCDH17	2256200	2270400	2126500	1369900	1034500	1893800	788370	353020	767640
Transitional endoplasmic reticulum ATPase	VCP	794130	1026100	839920	4109900	421080	0	606000	827410	472200
Sodium/myo-inositol cotransporter	SLC5A3	0	893810	0	462480	0	0	893200	1012300	0
Proteasome subunit alpha type-5	PSMA5	0	1031400	0	1027400	0	0	0	871600	1007600
Deoxynucleotidyltransferase terminal-interacting protein 2	DNTTIP2	623580	738340	556480	254960	559320	583400	705270	574510	597750
Hyaluronan and proteoglycan link protein 3;Hyaluronan and proteoglycan link protein 4	HAPLN3;HAPLN4	809760	677130	700770	554030	0	634960	655710	467150	748130
CCAAT/enhancer-binding protein zeta	CEBPZ	0	0	0	0	0	0	755180	1111500	0
Syntaxin-binding protein 3	STXBP3	449590	0	500550	0	0	0	653030	583260	619120
Serine palmitoyltransferase 1	SPTLC1	945260	0	0	0	0	0	919270	0	922710
ERO1-like protein alpha	ERO1L	1245500	0	1284200	0	0	0	919240	900610	0
A-kinase anchor protein 8	AKAP8	0	0	0	0	0	901120	0	979890	822890
Protein 4.1	EPB41	983900	0	840160	0	548210	0	896050	901810	0
Heterogeneous nuclear ribonucleoprotein U-like protein 2	HNRNPUL2	1188500	725350	799620	441140	0	658770	936850	0	858980
Contactin-associated protein 1	CNTNAP1	714310	553000	433990	489040	325650	522330	703310	538020	540700
YLP motif-containing protein 1	YLPM1	0	804230	813600	0	0	0	907740	0	871670
Neutral amino acid transporter A	SLC1A4	669120	0	747060	0	800670	771870	841840	0	931770
HCLS1-associated protein X-1	HAX1	730750	0	0	0	0	807220	0	945520	826710
Translation initiation factor eIF-2B subunit delta	EIF2B4	511330	580220	671510	348520	426900	0	658700	589810	523640
Enoyl-CoA hydratase, mitochondrial	ECHS1	0	1103100	1237600	0	0	0	0	1765700	0
Lysine--tRNA ligase	KARS	826340	0	0	878050	0	0	954490	806340	0
Integrin alpha-7;Integrin alpha-7 heavy chain;Integrin alpha-7 light chain;Integrin alpha-7 70 kDa form	ITGA7	989420	0	737510	901400	0	678180	0	822960	935510
Cytoskeleton-associated protein 5	CKAP5	0	926580	734650	0	0	0	757310	0	996260
THUMP domain-containing protein 1	THUMPD1	371910	0	359930	0	0	450580	648420	637900	466050
Elongation factor Ts, mitochondrial	TSFM	880570	740340	1136600	611720	659120	659270	815850	934890	0
Polycomb protein SUZ12	SUZ12	560540	676330	767280	799170	0	499460	965710	0	774100
Poly(A) RNA polymerase, mitochondrial	MTPAP	676330	0	0	0	0	0	0	992620	741040
Serine/threonine-protein kinase 26;Serine/threonine-protein kinase 25	STK26;STK25	0	0	703030	0	0	0	0	873230	857500
26S proteasome non-ATPase regulatory subunit 13	PSMD13	484080	581350	743220	603880	0	641300	645200	535120	545320
Roundabout homolog 2	ROBO2	779600	599770	686400	0	0	585030	434230	783900	503150
Origin recognition complex subunit 5	ORC5	0	757890	602150	0	0	637470	939480	775400	0
Aldehyde dehydrogenase, mitochondrial	ALDH2	714220	0	0	0	0	0	925600	0	788050
Ubiquitin carboxyl-terminal hydrolase isozyme L5	UCHL5	504810	618270	552620	348800	0	487730	407850	674090	630160
Glutamate--cysteine ligase regulatory subunit	GCLM	0	0	0	0	0	989580	0	1710500	0
ATPase WRNIP1	WRNIP1	374790	400600	474250	0	0	0	610690	642410	450050
Gephyrin;Molybdopterin adenylyltransferase;Molybdopterin molybdenumtransferase	GPHN	467980	0	0	0	0	0	482950	652070	549680
Probable leucine--tRNA ligase, mitochondrial	LARS2	974580	0	0	0	0	0	794180	0	887900
Pre-mRNA-splicing factor CWC22 homolog	CWC22	734440	0	630160	457510	0	493900	855210	823960	0
DnaJ homolog subfamily C member 10	DNAJC10	860570	943040	519830	0	352540	552100	523150	579520	572580
Lipopolysaccharide-responsive and beige-like anchor protein	LRBA	792360	0	762280	0	0	0	862570	810180	0
PRA1 family protein 2	PRAF2	0	1064700	0	0	0	705080	833330	0	835250
Heparan-sulfate 6-O-sulfotransferase 2	HS6ST2	799080	0	847470	0	0	749450	824290	0	840320
E3 ubiquitin-protein ligase TRAF7	TRAF7	571640	663250	758640	0	0	599310	368270	517840	769890
Transmembrane protein 8A	TMEM8A	0	0	821830	573890	0	0	1053100	0	597730
Extended synaptotagmin-2	ESYT2	707140	654110	627800	0	0	0	594680	567160	487860
Isocitrate dehydrogenase [NAD] subunit alpha, mitochondrial	IDH3A	511420	0	683650	0	0	0	821880	823780	0
Adenylate kinase isoenzyme 1	AK1	0	498690	0	558830	0	0	676230	966890	0
ATP-binding cassette sub-family B member 7, mitochondrial	ABCB7	971920	0	0	0	0	753040	0	843470	785000
Small nuclear ribonucleoprotein Sm D3	SNRPD3	0	0	0	1921000	0	0	0	0	1622000
Volume-regulated anion channel subunit LRRC8E	LRRC8E	1477400	1578000	1796200	961520	0	1319500	0	1617700	0
Actin-related protein 3;Actin-related protein 3B	ACTR3;ACTR3B	726780	724890	720870	0	0	616830	844490	0	758570
Chromodomain-helicase-DNA-binding protein 1-like	CHD1L	663540	0	0	0	0	0	820090	782160	0
Calcium homeostasis endoplasmic reticulum protein	CHERP	0	0	0	0	0	0	0	832190	764320
Inositol 1,4,5-trisphosphate receptor type 2	ITPR2	636600	400320	491480	0	0	0	491250	574040	512790
Fatty acyl-CoA reductase 1	FAR1	0	0	849490	0	0	0	821030	0	734010
DNA-directed RNA polymerase III subunit RPC4	POLR3D	0	0	0	0	0	0	820320	0	733690
E3 ubiquitin-protein ligase HECTD1	HECTD1	0	0	0	0	0	0	0	809590	736870
Transcriptional regulator ATRX	ATRX	440690	505020	0	0	0	0	519470	519350	492700
Double-strand break repair protein MRE11A	MRE11A	789280	0	955150	0	504680	0	779590	743880	0
Manganese-transporting ATPase 13A1	ATP13A1	0	0	0	0	0	0	1000600	515010	0
ADP-ribosylation factor-like protein 6-interacting protein 4	ARL6IP4	0	0	0	0	0	830630	686450	828420	0
TATA-binding protein-associated factor 172	BTAF1	0	0	488180	0	0	0	434850	655780	414640
Coatomer subunit zeta-1	COPZ1	0	0	459160	1132500	0	0	0	811440	693390
Condensin-2 complex subunit G2	NCAPG2	608550	506520	525890	495620	0	511400	597870	452090	442780
Double-stranded RNA-binding protein Staufen homolog 1	STAU1	832260	0	768530	624290	0	0	874530	601270	0
Probable serine carboxypeptidase CPVL	CPVL	0	466490	443950	0	0	0	489090	477620	503040
Alpha-globin transcription factor CP2;Upstream-binding protein 1	TFCP2;UBP1	0	0	0	0	0	0	0	711480	757300
NAD(P) transhydrogenase, mitochondrial	NNT	0	0	0	0	0	480230	592890	869090	0
Syntaxin-12	STX12	640380	0	610720	1459000	0	0	588080	467030	404110
Exocyst complex component 4	EXOC4	476420	533330	538020	0	0	0	505350	450720	491770
Protein THEM6	THEM6	963090	643590	745940	438440	443040	665830	709560	737130	0
Annexin A11	ANXA11	0	0	589930	0	0	0	0	738310	703840
Protein TBRG4	TBRG4	1546200	1279500	1332700	0	0	0	1429700	0	0
Signal recognition particle receptor subunit alpha	SRPR	0	0	1601700	0	0	0	0	0	1428700
Ribonuclease inhibitor	RNH1	474840	410460	0	0	0	515600	434030	424050	566290
Probable tRNA pseudouridine synthase 1	TRUB1	680900	0	547460	635770	0	0	765140	0	654460
Thioredoxin	TXN	0	0	859620	0	0	0	1418400	0	0
Peptidyl-prolyl cis-trans isomerase C	PPIC	598960	687310	917570	791020	0	573900	773790	0	639070
Aspartyl/asparaginyl beta-hydroxylase	ASPH	0	637460	0	0	0	0	0	629370	777170
Lysophospholipid acyltransferase 7	MBOAT7	0	0	0	1854300	0	0	0	1404800	0
Myristoylated alanine-rich C-kinase substrate	MARCKS	1804800	0	0	1042600	0	0	1402100	0	0
Denticleless protein homolog	DTL	555610	0	0	0	0	0	455890	516820	424800
BRISC complex subunit Abro1	FAM175B	380770	480070	541730	268750	414940	489100	445660	511760	438500
Prolyl 4-hydroxylase subunit alpha-1	P4HA1	489750	615570	509500	0	0	0	478260	471420	442750
Replication factor C subunit 4	RFC4	0	850920	1076800	635730	725930	767840	1370800	0	0
Tubulin beta-2B chain	TUBB2B	1305200	0	0	0	0	0	0	1370800	0
Centromere protein V	CENPV	558710	1899400	0	0	0	0	1367200	0	0
Septin-9	2009-09-01	561000	482400	0	424420	0	541470	465050	444750	437360
Transmembrane protein 11, mitochondrial	TMEM11	0	0	1268200	0	0	556900	0	0	1340500
Sortilin-related receptor	SORL1	464020	539440	496860	0	0	0	459830	437250	419180
ATP-binding cassette sub-family D member 1	ABCD1	0	0	0	436460	0	0	777570	531130	0
Zinc finger RNA-binding protein	ZFR	0	635620	0	0	0	0	667730	639540	0
Double-strand-break repair protein rad21 homolog	RAD21	636740	496210	729910	0	0	639300	648300	658890	0
ADP-ribosylation factor-like protein 2	ARL2	609210	0	0	0	0	0	0	754340	536930
AP-1 complex subunit mu-1;AP-1 complex subunit mu-2	AP1M1;AP1M2	671890	0	0	0	0	0	760660	524760	0
Fatty aldehyde dehydrogenase	ALDH3A2	0	572240	0	0	421430	0	629390	655690	0
Transmembrane protein 161A	TMEM161A	0	0	1327600	0	0	0	0	1283600	0
Chromosome-associated kinesin KIF4A	KIF4A	0	571140	551600	0	0	0	382290	482740	417720
Piezo-type mechanosensitive ion channel component 1	PIEZO1	0	1405300	0	0	0	0	0	1272900	0
GrpE protein homolog 1, mitochondrial	GRPEL1	0	0	0	0	0	0	0	601890	650580
Adenylate kinase isoenzyme 6	AK6	667100	696180	0	393550	0	0	586350	663420	0
Alanine--tRNA ligase, mitochondrial	AARS2	461250	0	0	0	386110	0	0	596390	649330
Frizzled-1	FZD1	518990	548200	533030	0	0	484980	0	544900	694170
60 kDa SS-A/Ro ribonucleoprotein	TROVE2	0	0	0	0	0	0	671780	0	564080
Transformation/transcription domain-associated protein	TRRAP	553060	0	0	0	0	0	656390	0	577230
Probable ATP-dependent RNA helicase DDX10	DDX10	504120	392870	441340	0	0	531230	0	694320	537540
Dehydrogenase/reductase SDR family member 7B	DHRS7B	287970	375390	0	0	0	0	347310	458930	412920
Bloom syndrome protein	BLM	0	0	0	0	0	0	595960	610790	0
La-related protein 4	LARP4	0	0	1068700	794060	0	0	1203400	0	0
KIF1-binding protein	KIAA1279	1007500	912770	0	0	0	1040400	0	0	1198800
Phosphoenolpyruvate carboxykinase [GTP], mitochondrial	PCK2	0	0	518300	428710	0	0	662170	535040	0
Melanoma-associated antigen D1	MAGED1	575310	421100	623210	0	0	480320	607050	581260	0
Probable ATP-dependent RNA helicase DDX46	DDX46	819610	0	0	0	577960	0	1186100	0	0
14-3-3 protein eta	YWHAH	1004100	0	0	0	0	790180	0	1172800	0
Interferon alpha/beta receptor 1	IFNAR1	1089400	1168800	0	681380	0	0	0	0	1172300
Probable cation-transporting ATPase 13A3	ATP13A3	451030	0	0	0	753520	881550	657060	0	514050
Probable asparagine--tRNA ligase, mitochondrial	NARS2	429540	0	463060	0	0	501590	636240	0	534220
Desmocollin-1	DSC1	0	2555100	0	0	0	0	0	0	1158900
Cadherin-3	CDH3	0	0	602530	0	0	0	507460	645390	0
Tomoregulin-1	TMEFF1	0	1087500	0	0	0	1090400	0	1135500	0
AH receptor-interacting protein	AIP	1371800	1063600	880050	0	0	0	0	1107900	0
Protein KRI1 homolog	KRI1	0	466340	451450	0	0	490440	0	552130	554630
Cleavage and polyadenylation specificity factor subunit 1	CPSF1	495920	0	455280	0	0	0	557300	0	537550
TBC1 domain family member 15	TBC1D15	547580	0	0	0	0	0	0	487930	600810
UDP-glucose:glycoprotein glucosyltransferase 1	UGGT1	457660	0	0	0	0	0	548550	535380	0
Actin-like protein 6A	ACTL6A	722200	640850	666210	0	0	0	0	591400	466360
Rho guanine nucleotide exchange factor 2	ARHGEF2	0	0	425910	0	494710	0	0	469250	587170
Condensin complex subunit 1	NCAPD2	466830	635160	0	0	0	0	0	555020	499860
NudC domain-containing protein 2	NUDCD2	0	0	0	544860	610510	0	0	1050500	0
Integrin-linked protein kinase	ILK	0	0	531120	0	0	0	0	586700	457670
Dynein assembly factor 5, axonemal	DNAAF5	518000	525380	0	0	0	0	536800	502070	0
Adenylate cyclase type 9	ADCY9	754930	697250	810230	0	0	425000	560420	471910	0
Fermitin family homolog 3	FERMT3	505040	645880	529190	0	0	0	547790	0	480240
Probable ATP-dependent RNA helicase YTHDC2	YTHDC2	0	934480	0	0	0	0	0	1025900	0
Vacuolar protein sorting-associated protein 35	VPS35	377290	0	367440	512410	0	0	442700	575850	0
NADH dehydrogenase [ubiquinone] 1 beta subcomplex subunit 10	NDUFB10	0	0	0	0	0	0	505820	508180	0
Ubiquitin carboxyl-terminal hydrolase 7	USP7	564470	491850	463400	495230	0	562280	510350	499520	0
Prolactin regulatory element-binding protein	PREB	0	946550	0	0	0	0	999820	0	0
G patch domain-containing protein 4	GPATCH4	912560	0	0	0	814550	1036200	0	0	999410
Probable tRNA N6-adenosine threonylcarbamoyltransferase	OSGEP	1168300	781610	0	0	0	0	0	984450	0
Dedicator of cytokinesis protein 7	DOCK7	0	0	0	0	0	1017700	981250	0	0
V-type proton ATPase subunit H	ATP6V1H	0	0	692910	0	0	462350	490980	482500	0
Tumor suppressor p53-binding protein 1	TP53BP1	0	486870	0	0	0	0	0	0	972850
Tyrosine--tRNA ligase, mitochondrial	YARS2	0	0	923140	0	0	1131900	971610	0	0
Syndecan-3	SDC3	914320	0	1069500	0	0	0	0	0	966000
Endoribonuclease Dicer	DICER1	0	505310	0	0	0	0	966000	0	0
Centromere/kinetochore protein zw10 homolog	ZW10	0	579190	0	0	0	0	0	0	959730
Calmodulin-like protein 5	CALML5	0	934470	0	898580	779890	0	0	953860	0
E3 ubiquitin/ISG15 ligase TRIM25	TRIM25	0	0	441330	0	0	0	579240	371250	0
GPI transamidase component PIG-T	PIGT	0	0	479420	0	0	0	453110	0	494260
5-3 exoribonuclease 1	XRN1	0	0	0	0	0	430690	513100	0	432060
Glycylpeptide N-tetradecanoyltransferase 1;Glycylpeptide N-tetradecanoyltransferase 2	NMT1;NMT2	418060	389890	554700	0	0	413630	0	549740	392470
39S ribosomal protein L9, mitochondrial	MRPL9	682500	0	738660	0	0	0	938760	0	0
DnaJ homolog subfamily C member 7	DNAJC7	864500	874670	784550	0	0	0	929320	0	0
Coilin	COIL	0	0	0	0	0	0	471320	0	447340
Cleavage and polyadenylation specificity factor subunit 7	CPSF7	0	0	881480	0	0	1522600	0	0	916090
Cytochrome c-type heme lyase	HCCS	0	0	0	0	0	0	0	399080	508920
Collagen alpha-2(IV) chain;Canstatin	COL4A2	1434700	778130	928090	761260	0	0	898710	0	0
ATP-dependent RNA helicase DHX36	DHX36	829090	673580	0	0	0	625390	0	893780	0
Nicalin	NCLN	702640	0	0	0	0	0	886150	0	0
WD repeat-containing protein 75	WDR75	881730	0	840830	0	0	0	0	879900	0
Nuclear pore complex protein Nup88	NUP88	762520	829680	0	0	0	0	0	0	879510
Protocadherin-20	PCDH20	614760	868230	1139100	0	0	980370	0	0	864430
Breakpoint cluster region protein	BCR	677690	641090	592360	586670	472710	708060	854080	0	0
Dynamin-2;Dynamin-1;Dynamin-3	DNM2;DNM1;DNM3	729230	504300	745110	0	0	453920	852390	0	0
NEDD4-like E3 ubiquitin-protein ligase WWP2	WWP2	471180	0	0	318380	0	0	479150	372520	0
Tripartite motif-containing protein 35	TRIM35	1052500	0	702760	0	0	0	846660	0	0
Nucleosome-remodeling factor subunit BPTF	BPTF	0	0	0	0	0	0	376010	457480	0
Transmembrane protein 209	TMEM209	661270	715680	885020	0	0	0	0	824180	0
GDP-mannose 4,6 dehydratase	GMDS	453840	0	0	0	0	346490	422970	0	397750
Pleckstrin homology domain-containing family A member 5	PLEKHA5	1069300	597020	858910	0	0	0	0	820600	0
Cadherin-12	CDH12	425440	0	0	0	0	0	0	424560	394020
Low-density lipoprotein receptor-related protein 6	LRP6	1135300	772380	0	0	0	0	0	0	814750
Laminin subunit alpha-3	LAMA3	0	0	0	0	0	0	268410	294800	244760
Nucleolar protein 10	NOL10	555640	0	0	428460	0	0	0	0	794150
40S ribosomal protein S21	RPS21	837640	0	788630	1754800	1388900	0	0	790850	0
Exportin-7	XPO7	0	0	364740	0	0	323050	338360	0	451130
Nucleolar MIF4G domain-containing protein 1	NOM1	0	0	0	0	0	0	434350	351670	0
RAF proto-oncogene serine/threonine-protein kinase;Serine/threonine-protein kinase A-Raf;Serine/threonine-protein kinase B-raf	RAF1;ARAF;BRAF	719520	542780	0	0	0	0	767870	0	0
Ubiquitin-protein ligase E3C	UBE3C	0	514750	0	762760	0	0	0	751470	0
Annexin A5	ANXA5	0	0	0	0	0	0	0	431610	315870
Elongation factor 1-beta	EEF1B2	0	0	691950	1525400	673790	0	745610	0	0
Transient receptor potential cation channel subfamily M member 7	TRPM7	748010	0	0	0	0	0	0	743470	0
Pogo transposable element with ZNF domain	POGZ	700920	607560	707670	0	0	0	729200	0	0
Collagen alpha-1(VI) chain	COL6A1	810500	0	836010	0	0	708670	0	727380	0
Protein PRRC2C	PRRC2C	735740	0	0	0	0	0	0	725970	0
Protocadherin gamma-C3	PCDHGC3	4671600	3698200	4623500	3412700	1165700	4321500	0	689460	0
Baculoviral IAP repeat-containing protein 6	BIRC6	618120	577420	0	0	0	694470	0	680620	0
C-terminal-binding protein 1	CTBP1	0	0	0	576120	0	0	0	0	676360
Uncharacterized protein C19orf52	C19orf52	0	0	946110	0	0	0	0	674190	0
Dyslexia-associated protein KIAA0319-like protein	KIAA0319L	541950	0	0	0	0	0	674090	0	0
RNA-binding protein 34	RBM34	0	349030	0	0	0	0	0	371090	299540
Dolichyl-phosphate beta-glucosyltransferase	ALG5	0	464710	520410	350960	0	0	670100	0	0
Vesicle-fusing ATPase	NSF	533500	0	0	0	235470	0	0	0	666700
Sorting nexin-3;Sorting nexin-12	SNX3;SNX12	0	402960	0	0	0	0	0	652460	0
Importin subunit alpha-4	KPNA3	473640	0	0	0	0	0	0	643970	0
Neurexin-1	NRXN1	0	0	552230	0	0	0	0	0	639970
Protein misato homolog 1	MSTO1	696410	0	0	0	0	0	630200	0	0
Protein PRRC2A	PRRC2A	523850	0	0	0	0	0	0	0	623230
Nuclear RNA export factor 1	NXF1	892800	0	587360	0	0	0	0	618710	0
STE20-like serine/threonine-protein kinase	SLK	0	0	650650	0	583660	0	0	0	611000
Sequestosome-1	SQSTM1	831610	608480	0	0	0	621000	0	0	591790
Glycogen [starch] synthase, muscle	GYS1	0	381800	0	0	0	0	0	0	587540
WD repeat-containing protein 46	WDR46	0	0	532090	0	0	0	0	0	575270
Caseinolytic peptidase B protein homolog	CLPB	0	496220	511900	0	0	0	0	0	574260
Protein phosphatase methylesterase 1	PPME1	0	0	842790	0	0	0	0	0	573950
Protein transport protein Sec31A	SEC31A	0	531710	717750	572160	0	0	0	0	563180
SEC23-interacting protein	SEC23IP	0	0	619170	0	0	0	550150	0	0
MMS19 nucleotide excision repair protein homolog	MMS19	0	575620	0	0	0	0	0	538690	0
Cochlin	COCH	770660	605760	0	0	0	0	0	0	537750
Serine/threonine-protein kinase N2	PKN2	610460	0	0	0	0	0	531860	0	0
Membrane-associated progesterone receptor component 2	PGRMC2	741410	784410	685110	0	0	0	528020	0	0
WD repeat and HMG-box DNA-binding protein 1	WDHD1	593430	483610	0	0	0	0	0	0	515080
Kinesin-like protein KIF14	KIF14	625030	482120	666010	388940	0	527390	0	509140	0
Eukaryotic translation initiation factor 6	EIF6	0	0	326180	0	0	0	0	0	508960
Cob(I)yrinic acid a,c-diamide adenosyltransferase, mitochondrial	MMAB	517960	0	0	0	0	0	0	504940	0
Ubiquitin-associated protein 2	UBAP2	0	0	431940	0	0	0	493200	0	0
ATP-dependent 6-phosphofructokinase, platelet type	PFKP	381450	398810	441410	0	0	0	483890	0	0
Protein regulator of cytokinesis 1	PRC1	382140	0	532360	0	0	0	0	0	482540
Isocitrate dehydrogenase [NAD] subunit beta, mitochondrial	IDH3B	485160	366090	436900	0	0	0	463160	0	0
Leucine-rich repeats and immunoglobulin-like domains protein 3	LRIG3	615710	557850	638690	0	0	564220	0	462740	0
Nck-associated protein 1	NCKAP1	0	0	0	0	335710	0	0	0	446850
[3-methyl-2-oxobutanoate dehydrogenase [lipoamide]] kinase, mitochondrial	BCKDK	0	0	469830	0	0	0	0	0	444190
Transaldolase	TALDO1	0	390980	0	0	0	0	0	0	429650
Condensin-2 complex subunit D3	NCAPD3	368300	0	0	0	0	0	418290	0	0
Serine/threonine-protein kinase TAO1;Serine/threonine-protein kinase TAO3	TAOK1;TAOK3	0	347050	0	0	0	0	0	407130	0
182 kDa tankyrase-1-binding protein	TNKS1BP1	0	0	0	0	0	608850	405450	0	0
Clustered mitochondria protein homolog	CLUH	0	0	490730	0	0	0	0	0	395870
Zinc phosphodiesterase ELAC protein 2	ELAC2	0	0	0	0	0	482080	0	0	388740
Polymerase delta-interacting protein 3	POLDIP3	397250	0	0	0	0	0	0	0	382030
		0	334230	0	9217900	0	0	0	381870	0
Cytosol aminopeptidase	LAP3	0	0	0	48356000	0	0	0	181640	192910
Golgi apparatus protein 1	GLG1	618080	475220	495920	380900	0	0	0	0	367890
BTB/POZ domain-containing protein KCTD12	KCTD12	0	315840	0	0	0	0	0	363000	0
Low molecular weight phosphotyrosine protein phosphatase	ACP1	0	0	344690	0	0	0	0	296300	0
Solute carrier family 22 member 23	SLC22A23	0	975280	0	1096300	1107600	1864400	0	0	0
RNA 3-terminal phosphate cyclase	RTCA	0	0	0	0	754040	1387500	0	0	0
Cytochrome b-c1 complex subunit 8	UQCRQ	0	643130	884490	568430	0	0	0	0	0
Alpha-2-macroglobulin receptor-associated protein	LRPAP1	629100	0	639350	0	0	0	0	0	0
Superkiller viralicidic activity 2-like 2	SKIV2L2	0	664750	841910	0	0	0	0	0	0
Ephrin type-B receptor 3	EPHB3	584960	1250700	0	0	0	0	0	0	0
Fragile X mental retardation protein 1	FMR1	245260	259950	0	0	0	0	0	0	0
Frizzled-2	FZD2	0	574690	742100	0	0	0	0	0	0
Collectin-12	COLEC12	717410	0	878460	0	0	0	0	0	0
Twinfilin-2	TWF2	0	915010	0	1046900	0	711730	0	0	0
Transmembrane protein 205	TMEM205	0	0	0	504170	0	533340	0	0	0
Pentatricopeptide repeat domain-containing protein 3, mitochondrial	PTCD3	0	834010	672330	0	0	854810	0	0	0
Methylosome protein 50	WDR77	0	0	391240	0	0	369080	0	0	0
Acyl-CoA dehydrogenase family member 9, mitochondrial	ACAD9	743190	0	632640	0	0	0	0	0	0
L-2-hydroxyglutarate dehydrogenase, mitochondrial	L2HGDH	0	0	543110	0	0	419090	0	0	0
Actin-binding protein anillin	ANLN	694260	0	0	0	0	514370	0	0	0
Protein NDRG3	NDRG3	597620	0	0	0	0	592640	0	0	0
Thyrotropin-releasing hormone-degrading ectoenzyme	TRHDE	0	0	506530	0	266900	0	0	0	0
DNA-directed RNA polymerases I and III subunit RPAC1	POLR1C	642900	0	580530	0	0	0	0	0	0
Frizzled-6	FZD6	535800	578880	473630	0	0	434080	0	0	0
WD repeat-containing protein 1	WDR1	683570	0	0	0	0	692550	0	0	0
Heat shock 70 kDa protein 4L	HSPA4L	923900	0	869020	1153800	0	764400	0	0	0
Annexin A7	ANXA7	1314600	1040300	0	1123700	0	0	0	0	0
Peroxiredoxin-5, mitochondrial	PRDX5	0	0	713670	0	0	0	0	0	0
40S ribosomal protein S10	RPS10	1037800	0	0	30625000	0	0	0	0	0
Kinesin-like protein KIF11	KIF11	0	0	185810	0	327540	0	0	0	0
Serine/threonine-protein kinase PLK1	PLK1	812230	756180	674160	0	530590	0	0	0	0
Corneodesmosin	CDSN	0	0	0	5402500	0	0	0	0	0
Keratinocyte proline-rich protein	KPRP	0	1774200	0	2513300	0	0	0	0	0
Seizure 6-like protein 2	SEZ6L2	0	768100	0	0	0	579550	0	0	0
Peroxidasin homolog	PXDN	0	653370	916040	0	0	0	0	0	0
Tumor susceptibility gene 101 protein	TSG101	0	1361600	1590100	0	0	0	0	0	0
N-acetylated-alpha-linked acidic dipeptidase 2	NAALAD2	0	493970	0	0	0	460270	0	0	0
Protein diaphanous homolog 1	DIAPH1	0	0	466800	507330	0	0	0	0	0
Fascin	FSCN1	0	903260	0	4509900	0	0	0	0	0
Threonine--tRNA ligase, mitochondrial	TARS2	0	0	1957900	0	0	1974200	0	0	0
UPF0606 protein KIAA1549	KIAA1549	0	4700500	4161800	0	0	0	0	0	0
Argininosuccinate synthase	ASS1	311690	0	410490	6385900	0	0	0	0	0
Nuclear pore complex protein Nup107	NUP107	0	637490	654030	0	0	0	0	0	0
Leucine-rich repeats and immunoglobulin-like domains protein 1	LRIG1	1238900	0	744430	0	0	0	0	0	0
Plakophilin-2	PKP2	1341500	0	0	0	888140	924020	0	0	0
Protocadherin-1	PCDH1	1433000	1905800	1842600	1117000	1043100	1317000	0	0	0
Leucine-rich repeat-containing protein 15	LRRC15	0	0	0	15978000	707740	0	0	0	0
Protocadherin-16	DCHS1	625970	703140	1349100	342680	488950	435990	0	0	0
26S proteasome non-ATPase regulatory subunit 11	PSMD11	0	0	1150600	1603900	0	0	0	0	0
Plakophilin-1	PKP1	0	0	0	19908000	503860	0	0	0	0

## Sheet: B. Normalised count
Protein names	Gene names	Control-1	Control-2	Control-3	Serotonin-1	Serotonin-2	Serotoin-3	Serotonin + Dz-PEG-1	Serotonin + Dz-PEG-2	Serotonin + Dz-PEG-3
Kinesin-like protein KIF13B	KIF13B	3.49011e+07	1.31298e+08	0	68774000	0	0	2.11539e+08	0	2.12254e+09
Pyruvate carboxylase, mitochondrial	PC	3.50963e+08	3.63045e+08	3.72585e+08	374460000	344050000	426750000	3.2839e+08	3.26348e+08	3.60777e+08
Elongation factor 1-alpha 1;Putative elongation factor 1-alpha-like 3	EEF1A1;EEF1A1P5	2.54991e+08	3.20453e+08	3.69669e+08	486270000	228070000	304010000	3.50191e+08	3.10209e+08	3.49036e+08
4F2 cell-surface antigen heavy chain	SLC3A2	1.92311e+08	2.41287e+08	2.32665e+08	189410000	133000000	258560000	1.92738e+08	2.17492e+08	2.57536e+08
Histone H3.2;Histone H3.1t;Histone H3.3;Histone H3.1;Histone H3.3C	HIST2H3A;HIST3H3;H3F3A;HIST1H3A;H3F3C	2.07682e+08	2.0737e+08	2.14574e+08	379960000	197360000	225400000	2.07416e+08	2.09395e+08	1.99256e+08
60S ribosomal protein L15	RPL15	2.03723e+08	2.30356e+08	2.08164e+08	167610000	153810000	195120000	2.31008e+08	1.92746e+08	1.83447e+08
Acetyl-CoA carboxylase 1;Biotin carboxylase	ACACA	2.19995e+08	2.42597e+08	2.46592e+08	214070000	198590000	271000000	1.98157e+08	1.92055e+08	1.97552e+08
Transferrin receptor protein 1;Transferrin receptor protein 1, serum form	TFRC	1.85187e+08	1.76592e+08	1.81291e+08	125720000	104210000	166760000	1.52466e+08	1.65424e+08	1.69476e+08
Cadherin-2	CDH2	1.44004e+08	1.43852e+08	1.74176e+08	128050000	73068000	133110000	1.50063e+08	1.52144e+08	1.64953e+08
GTP-binding nuclear protein Ran	RAN	1.38012e+08	1.36683e+08	1.32297e+08	115240000	106020000	129590000	1.28772e+08	1.20408e+08	1.12657e+08
Inactive tyrosine-protein kinase 7	PTK7	1.10354e+08	1.15303e+08	2.56007e+07	17258000	84970000	111200000	1.16026e+08	1.15186e+08	1.2578e+08
Monocarboxylate transporter 1	SLC16A1	1.26278e+08	1.32279e+08	1.31762e+08	115770000	111610000	137950000	1.27288e+08	1.14102e+08	1.13191e+08
Cell adhesion molecule 1	CADM1	1.06422e+08	1.07635e+08	1.07394e+08	95407000	76211000	140580000	8.60025e+07	1.13835e+08	1.46984e+08
40S ribosomal protein S16	RPS16	9.59013e+07	9.26826e+07	1.04684e+08	119810000	73145000	117880000	8.69528e+07	1.13733e+08	1.20927e+08
Methylcrotonoyl-CoA carboxylase subunit alpha, mitochondrial	MCCC1	9.9869e+07	1.07706e+08	1.13965e+08	107260000	96567000	129070000	1.01544e+08	1.02448e+08	1.00751e+08
Sodium/potassium-transporting ATPase subunit beta-3	ATP1B3	1.13796e+08	1.18726e+08	1.17942e+08	60302000	51345000	70460000	1.01772e+08	1.00838e+08	1.01026e+08
Heterogeneous nuclear ribonucleoprotein A/B	HNRNPAB	8.63451e+07	1.09454e+08	1.49104e+08	53003000	36000000	47387000	1.0851e+08	6.58264e+07	1.14848e+08
Tubulin beta chain	TUBB	8.51851e+07	9.21031e+07	1.35774e+08	56953000	71340000	103930000	9.77198e+07	1.10207e+08	7.56196e+07
Desmoglein-2	DSG2	8.70271e+07	7.52606e+07	9.29857e+07	65392000	51885000	76072000	8.05994e+07	8.42198e+07	9.50575e+07
Propionyl-CoA carboxylase alpha chain, mitochondrial	PCCA	8.2718e+07	8.80694e+07	9.28966e+07	88520000	79766000	105980000	8.62381e+07	8.09999e+07	8.74476e+07
Integrin beta-1	ITGB1	8.07404e+07	8.5449e+07	8.91608e+07	64067000	49020000	70472000	7.80133e+07	7.76434e+07	7.9068e+07
Heterogeneous nuclear ribonucleoprotein H;Heterogeneous nuclear ribonucleoprotein H, N-terminally processed	HNRNPH1	5.49212e+07	4.72204e+07	6.03297e+07	47356000	28967000	51598000	6.51981e+07	7.19159e+07	7.8801e+07
40S ribosomal protein S8	RPS8	6.86226e+07	6.435e+07	7.42825e+07	57228000	51512000	65202000	6.84282e+07	7.02667e+07	7.05848e+07
60S ribosomal protein L6	RPL6	6.84229e+07	6.7533e+07	6.80921e+07	55333000	54271000	65912000	6.79075e+07	6.36039e+07	6.42431e+07
40S ribosomal protein S11	RPS11	6.63802e+07	6.81144e+07	7.30993e+07	55718000	53327000	62850000	6.55405e+07	6.34209e+07	6.08811e+07
Vimentin	VIM	6.37392e+07	6.17973e+07	7.11797e+07	51123000	49250000	60823000	6.20882e+07	6.51706e+07	6.20811e+07
60S ribosomal protein L4	RPL4	5.85126e+07	6.28164e+07	6.85521e+07	50519000	43053000	54715000	6.10232e+07	6.25484e+07	6.27439e+07
60S ribosomal protein L7	RPL7	5.16651e+07	5.54196e+07	5.89192e+07	55152000	44869000	59438000	5.89444e+07	6.52327e+07	6.1646e+07
60S ribosomal protein L18	RPL18	7.29897e+07	6.85905e+07	7.16754e+07	60353000	60421000	73868000	6.02842e+07	6.488e+07	5.90277e+07
Histone H2B type 1-L;Histone H2B type 1-M;Histone H2B type 1-N;Histone H2B type 1-H;Histone H2B type 2-F;Histone H2B type 1-C/E/F/G/I;Histone H2B type 1-D;Histone H2B type F-S;Histone H2B type 1-K;Histone H2B type 1-A	HIST1H2BL;HIST1H2BM;HIST1H2BN;HIST1H2BH;HIST2H2BF;HIST1H2BC;HIST1H2BD;H2BFS;HIST1H2BK;HIST1H2BA	5.34492e+07	6.07943e+07	6.82392e+07	188480000	59213000	66018000	5.36261e+07	6.67358e+07	6.37861e+07
Large neutral amino acids transporter small subunit 1	SLC7A5	7.47577e+07	6.44106e+07	7.02426e+07	57727000	60094000	67785000	6.52083e+07	5.97557e+07	5.3718e+07
Sodium/potassium-transporting ATPase subunit alpha-1	ATP1A1	7.5422e+07	7.07437e+07	7.38278e+07	40663000	41521000	51260000	5.97392e+07	5.92861e+07	5.77476e+07
Glyceraldehyde-3-phosphate dehydrogenase	GAPDH	5.58289e+07	5.81899e+07	6.09744e+07	45103000	36009000	53984000	5.65028e+07	5.5829e+07	5.67306e+07
60S ribosomal protein L23	RPL23	5.76353e+07	5.13512e+07	5.77717e+07	45446000	42464000	49781000	5.13361e+07	5.56963e+07	5.19989e+07
40S ribosomal protein S23	RPS23	5.53929e+07	5.08448e+07	5.18675e+07	42425000	36910000	50781000	4.50039e+07	4.87751e+07	5.3506e+07
ATP-dependent RNA helicase DDX54	DDX54	4.98212e+07	4.47328e+07	3.4087e+07	42459000	0	48469000	4.96036e+07	3.7434e+07	5.9363e+07
Heat shock 70 kDa protein 1B;Heat shock 70 kDa protein 1A	HSPA1B;HSPA1A	4.9387e+07	4.69592e+07	5.3722e+07	38472000	32505000	46506000	4.62314e+07	4.75366e+07	4.62149e+07
60S ribosomal protein L18a	RPL18A	4.54426e+07	5.30105e+07	5.43577e+07	38533000	39020000	47634000	4.75374e+07	4.48452e+07	4.56879e+07
ADP/ATP translocase 2;ADP/ATP translocase 2, N-terminally processed	SLC25A5	4.53356e+07	4.78374e+07	4.88538e+07	42962000	37567000	45807000	4.73316e+07	4.46929e+07	4.5911e+07
60S ribosomal protein L28	RPL28	4.293e+07	4.77795e+07	5.25924e+07	38784000	39907000	45324000	4.30853e+07	4.57484e+07	4.74754e+07
Neural cell adhesion molecule 1	NCAM1	5.96797e+07	8.91964e+07	6.99903e+07	46288000	18356000	57055000	5.79643e+07	2.25989e+07	5.17869e+07
Histone H4	HIST1H4A	4.39331e+07	4.60221e+07	4.97009e+07	107080000	38407000	45095000	3.87243e+07	4.89031e+07	3.97429e+07
60S ribosomal protein L7a	RPL7A	4.31583e+07	4.15382e+07	4.58661e+07	39694000	33624000	40454000	4.43819e+07	4.31984e+07	3.86795e+07
Tubulin alpha-1C chain	TUBA1C	3.05741e+07	3.52773e+07	4.3596e+07	23530000	23765000	36449000	3.23725e+07	4.37473e+07	4.63924e+07
Ubiquitin-40S ribosomal protein S27a;Ubiquitin;40S ribosomal protein S27a;Ubiquitin-60S ribosomal protein L40;Ubiquitin;60S ribosomal protein L40;Polyubiquitin-B;Ubiquitin;Polyubiquitin-C;Ubiquitin	RPS27A;UBA52;UBB;UBC	3.06258e+07	3.7213e+07	4.06065e+07	39534000	33337000	41711000	3.97806e+07	3.74222e+07	3.87612e+07
Integrin alpha-5;Integrin alpha-5 heavy chain;Integrin alpha-5 light chain	ITGA5	5.00629e+07	4.23424e+07	4.68219e+07	30805000	28135000	35540000	3.97971e+07	3.80379e+07	3.68426e+07
Ectonucleotide pyrophosphatase/phosphodiesterase family member 1;Alkaline phosphodiesterase I;Nucleotide pyrophosphatase	ENPP1	3.40015e+07	3.8842e+07	4.08445e+07	31855000	22611000	34368000	3.74536e+07	3.4335e+07	4.2285e+07
Heterogeneous nuclear ribonucleoprotein D0	HNRNPD	4.2001e+07	4.7446e+07	5.53349e+07	23063000	11703000	14444000	4.04686e+07	3.44238e+07	3.86269e+07
Heterogeneous nuclear ribonucleoprotein U	HNRNPU	2.80518e+07	3.48235e+07	3.87207e+07	29208000	21592000	30014000	3.51345e+07	3.32301e+07	4.46089e+07
60S ribosomal protein L10	RPL10	3.3602e+07	3.88224e+07	4.20634e+07	34876000	24981000	37677000	4.05447e+07	3.34814e+07	3.84008e+07
Propionyl-CoA carboxylase beta chain, mitochondrial	PCCB	3.62554e+07	3.62545e+07	3.83837e+07	35058000	34587000	43650000	3.69494e+07	3.51392e+07	3.58555e+07
40S ribosomal protein S2	RPS2	3.6736e+07	3.96141e+07	3.92343e+07	33744000	28576000	35560000	3.5835e+07	3.61256e+07	3.44528e+07
Heat shock cognate 71 kDa protein	HSPA8	3.59978e+07	3.35842e+07	4.04629e+07	37570000	26605000	32780000	3.41544e+07	3.74693e+07	3.454e+07
60S ribosomal protein L8	RPL8	3.96266e+07	3.85745e+07	3.81581e+07	31163000	33851000	36887000	3.555e+07	3.49264e+07	3.41866e+07
Poliovirus receptor	PVR	4.2766e+07	3.84702e+07	4.03809e+07	30989000	30358000	36694000	3.65717e+07	3.61767e+07	3.18188e+07
Non-POU domain-containing octamer-binding protein	NONO	3.57775e+07	3.885e+07	3.79424e+07	29981000	32693000	33853000	3.44379e+07	3.51149e+07	3.14112e+07
60S ribosomal protein L21	RPL21	2.85573e+07	3.29155e+07	4.45465e+07	35999000	19816000	34194000	3.3168e+07	3.24997e+07	3.52099e+07
Unconventional myosin-Id	MYO1D	6.01256e+07	5.87329e+07	4.04389e+07	47386000	38038000	75436000	5.38908e+07	3.94531e+07	7.01222e+06
Poly [ADP-ribose] polymerase 1	PARP1	2.91351e+07	3.57544e+07	3.56848e+07	24970000	22158000	28789000	3.32686e+07	3.34814e+07	3.34892e+07
40S ribosomal protein S27	RPS27	3.86993e+07	3.55867e+07	3.80913e+07	28574000	31236000	34562000	3.51581e+07	3.08144e+07	3.18345e+07
Pyruvate kinase PKM	PKM	3.54271e+07	3.33925e+07	3.32739e+07	28776000	23465000	29739000	3.10193e+07	3.21534e+07	3.40343e+07
Nucleophosmin	NPM1	3.1727e+07	2.82381e+07	3.95018e+07	31244000	23843000	31760000	3.24604e+07	3.25335e+07	2.86429e+07
Heat shock protein HSP 90-beta	HSP90AB1	2.90914e+07	3.00793e+07	3.03797e+07	29772000	22990000	29472000	3.08536e+07	3.05207e+07	3.10932e+07
40S ribosomal protein S24	RPS24	3.13159e+07	3.08184e+07	3.54048e+07	26942000	20822000	31842000	2.79652e+07	2.6612e+07	3.57384e+07
Zinc transporter ZIP10	SLC39A10	3.77979e+07	3.48253e+07	3.78915e+07	28059000	27569000	36270000	3.09086e+07	2.9718e+07	2.96309e+07
Occludin	OCLN	3.66165e+07	3.11706e+07	4.15846e+07	32420000	26850000	32945000	2.86225e+07	2.72866e+07	3.27903e+07
Guanine nucleotide-binding protein subunit beta-2-like 1;Guanine nucleotide-binding protein subunit beta-2-like 1, N-terminally processed	GNB2L1	3.24411e+07	3.23493e+07	3.11358e+07	27580000	25952000	30573000	3.03683e+07	2.91754e+07	2.83201e+07
High affinity copper uptake protein 1	SLC31A1	2.12176e+07	2.68338e+07	3.77105e+07	26661000	16092000	27817000	2.99207e+07	2.41602e+07	3.23316e+07
Histone H1.2	HIST1H1C	2.89059e+07	3.08782e+07	3.33185e+07	57076000	35392000	39404000	2.88e+07	2.99646e+07	2.60529e+07
CD276 antigen	CD276	3.1044e+07	3.22058e+07	3.17537e+07	24396000	24214000	29639000	2.8511e+07	2.93395e+07	2.65987e+07
Sodium-dependent serotonin transporter	SLC6A4	4.19278e+07	3.59639e+07	3.93431e+07	21801000	18181000	25857000	2.89845e+07	2.66811e+07	2.8661e+07
40S ribosomal protein S6	RPS6	2.79885e+07	2.83496e+07	3.06677e+07	25549000	21730000	28308000	2.81081e+07	2.59877e+07	3.00047e+07
CD59 glycoprotein	CD59	2.62364e+07	3.35218e+07	3.96587e+07	15510000	17263000	21006000	3.26701e+07	2.49832e+07	2.61722e+07
40S ribosomal protein S3	RPS3	2.87008e+07	2.86723e+07	2.85974e+07	24879000	20113000	26677000	2.75474e+07	2.75921e+07	2.67707e+07
Sodium-coupled neutral amino acid transporter 2	SLC38A2	2.65289e+07	3.05875e+07	3.39444e+07	19906000	14481000	22285000	2.59406e+07	2.6407e+07	2.92555e+07
40S ribosomal protein S4, X isoform	RPS4X	2.5977e+07	2.71147e+07	2.93874e+07	25174000	21871000	26160000	2.5328e+07	2.71178e+07	2.85919e+07
Endothelial protein C receptor	PROCR	2.94079e+07	2.8116e+07	3.19187e+07	19086000	18659000	27663000	2.90379e+07	2.55471e+07	2.63639e+07
Basigin	BSG	2.53769e+07	2.70335e+07	8.206e+06	28501000	24362000	35765000	2.68822e+07	2.61408e+07	2.73785e+07
40S ribosomal protein S9	RPS9	2.32335e+07	2.91663e+07	2.8264e+07	22795000	16978000	22477000	2.67471e+07	2.90819e+07	2.42866e+07
40S ribosomal protein S7	RPS7	2.95773e+07	1.86515e+07	2.34359e+07	33411000	20541000	22138000	2.31392e+07	2.46235e+07	3.02741e+07
D-3-phosphoglycerate dehydrogenase	PHGDH	2.07094e+07	2.32192e+07	2.55891e+07	18393000	17383000	25889000	2.21544e+07	2.8273e+07	2.66811e+07
Myelin protein zero-like protein 1	MPZL1	3.02843e+07	2.86491e+07	2.99776e+07	19133000	19667000	25137000	2.5851e+07	2.65688e+07	2.43031e+07
ATP synthase subunit alpha, mitochondrial	ATP5A1	2.54171e+07	2.49088e+07	2.62195e+07	25959000	20012000	24849000	2.48882e+07	2.48324e+07	2.54851e+07
Coxsackievirus and adenovirus receptor	CXADR	2.93999e+07	2.76746e+07	2.93134e+07	18676000	19723000	25740000	2.56413e+07	2.4344e+07	2.44091e+07
Histone H1.0;Histone H1.0, N-terminally processed	H1F0	2.47608e+07	2.50782e+07	2.8058e+07	26230000	25739000	34189000	2.2979e+07	2.72481e+07	2.37989e+07
40S ribosomal protein S26;Putative 40S ribosomal protein S26-like 1	RPS26;RPS26P11	2.89826e+07	2.95122e+07	3.07355e+07	28185000	20972000	27052000	2.50327e+07	2.62445e+07	2.26036e+07
ATP-dependent RNA helicase A	DHX9	1.85053e+07	2.38772e+07	2.24516e+07	15802000	15170000	25214000	2.23139e+07	2.1033e+07	2.89665e+07
DNA-dependent protein kinase catalytic subunit	PRKDC	2.2522e+07	2.16028e+07	2.35857e+07	18829000	16824000	23776000	2.40385e+07	2.36175e+07	2.41209e+07
60S ribosomal protein L35a	RPL35A	3.15683e+07	2.51594e+07	2.4759e+07	21066000	19703000	15394000	3.22123e+07	2.13361e+07	1.80259e+07
Tubulin beta-2A chain	TUBB2A	2.07611e+07	1.83101e+07	2.23874e+07	22054000	14646000	19308000	2.25385e+07	2.36348e+07	2.52785e+07
Receptor-type tyrosine-protein phosphatase F	PTPRF	2.43953e+07	2.52842e+07	2.64531e+07	19745000	17005000	23816000	2.33639e+07	2.31856e+07	2.45309e+07
60S ribosomal protein L5	RPL5	2.06657e+07	2.42981e+07	2.22688e+07	23923000	20063000	19589000	2.43125e+07	2.42709e+07	2.19738e+07
60S ribosomal protein L14	RPL14	2.05935e+07	2.19442e+07	2.19068e+07	16463000	15780000	20442000	2.27976e+07	2.22879e+07	2.52864e+07
60S ribosomal protein L27a	RPL27A	2.31087e+07	2.46431e+07	2.47894e+07	19169000	19032000	24237000	2.01424e+07	2.27913e+07	2.68351e+07
Protein FAM168A	FAM168A	3.06125e+07	2.5409e+07	3.0394e+07	11833000	11111000	12860000	2.41343e+07	2.22196e+07	2.33591e+07
60S ribosomal protein L34	RPL34	2.777e+07	2.48883e+07	2.55668e+07	21524000	21798000	25288000	2.4234e+07	2.22275e+07	2.19667e+07
60S ribosomal protein L13a	RPL13A	2.38006e+07	2.4208e+07	2.47136e+07	17273000	19321000	23562000	2.16298e+07	2.2939e+07	2.35123e+07
Elongation factor Tu, mitochondrial	TUFM	2.01851e+07	2.12229e+07	2.30489e+07	18016000	15436000	19709000	2.30717e+07	2.16989e+07	2.29539e+07
Sodium/potassium-transporting ATPase subunit beta-1	ATP1B1	2.91083e+07	2.62427e+07	2.88426e+07	14719000	12238000	18373000	2.38201e+07	2.14767e+07	2.20618e+07
Mitochondrial Rho GTPase 2	RHOT2	8.25236e+06	1.99328e+07	2.45272e+07	22841000	10438000	21802000	2.20107e+07	2.16479e+07	2.36544e+07
Contactin-1	CNTN1	2.29455e+07	2.32308e+07	2.41724e+07	6746400	15958000	22779000	2.20178e+07	2.28039e+07	2.22612e+07
60S ribosomal protein L32	RPL32	2.28751e+07	2.37774e+07	2.48652e+07	15964000	17691000	19667000	2.23673e+07	2.1033e+07	2.07518e+07
Eukaryotic initiation factor 4A-I	EIF4A1	1.75335e+07	2.49053e+07	2.34207e+07	27104000	10417000	21164000	2.50358e+07	1.69578e+07	2.17523e+07
Butyrophilin subfamily 2 member A1	BTN2A1	2.30275e+07	2.45112e+07	2.55089e+07	19685000	16804000	21407000	2.29955e+07	1.99947e+07	2.07526e+07
CD99 antigen-like protein 2	CD99L2	2.60162e+07	2.41394e+07	2.58834e+07	16717000	12518000	18152000	2.24379e+07	2.0568e+07	2.02366e+07
Sodium-dependent multivitamin transporter	SLC5A6	2.20682e+07	2.18649e+07	2.43008e+07	18823000	15541000	25004000	2.0912e+07	2.08696e+07	2.14445e+07
Folate transporter 1	SLC19A1	2.6931e+07	2.25033e+07	2.29981e+07	19721000	20266000	24275000	2.07919e+07	2.0901e+07	2.00646e+07
60S ribosomal protein L3	RPL3	1.92338e+07	2.36178e+07	2.23455e+07	16747000	16086000	20003000	2.00858e+07	2.02775e+07	2.04392e+07
60S ribosomal protein L24	RPL24	2.56587e+07	1.84483e+07	2.43115e+07	21440000	13739000	26296000	2.41154e+07	1.87539e+07	1.76285e+07
Cytoplasmic dynein 1 heavy chain 1	DYNC1H1	2.08975e+07	2.08235e+07	2.01423e+07	22328000	26393000	21275000	2.02892e+07	1.9167e+07	2.03309e+07
60S ribosomal protein L11	RPL11	2.38362e+07	1.96974e+07	2.1124e+07	18980000	18342000	21230000	1.9701e+07	1.98989e+07	1.84099e+07
Collagen alpha-1(XVIII) chain;Endostatin	COL18A1	1.47918e+07	1.55871e+07	2.04428e+07	16475000	8373100	20432000	1.89714e+07	1.97741e+07	1.88992e+07
Equilibrative nucleoside transporter 1	SLC29A1	1.81612e+07	2.1181e+07	2.18301e+07	16240000	16559000	20464000	1.88199e+07	2.00788e+07	1.76937e+07
Zinc transporter ZIP6	SLC39A6	1.76066e+07	2.06024e+07	2.20789e+07	16754000	16478000	19685000	1.91057e+07	1.87319e+07	1.81445e+07
Nucleolar RNA helicase 2	DDX21	1.74372e+07	1.45938e+07	1.90287e+07	11087000	12053000	16150000	1.55364e+07	1.79906e+07	2.12183e+07
Plexin-B2	PLXNB2	2.02324e+07	1.91027e+07	2.11659e+07	15142000	14768000	18694000	1.86023e+07	1.76105e+07	1.80683e+07
78 kDa glucose-regulated protein	HSPA5	1.96234e+07	2.00692e+07	2.21475e+07	16144000	8548000	15107000	1.7539e+07	1.79615e+07	1.82073e+07
Pre-mRNA-processing factor 6	PRPF6	1.00787e+07	1.50227e+07	1.4025e+07	2523500	2140400	29238000	3.45824e+06	2.57379e+07	2.44209e+07
Transmembrane protein 33	TMEM33	1.78705e+07	1.97161e+07	1.77733e+07	14082000	13585000	15972000	1.86298e+07	1.81413e+07	1.66869e+07
Methylcrotonoyl-CoA carboxylase beta chain, mitochondrial	MCCC2	1.50075e+07	1.61372e+07	1.51868e+07	12254000	11522000	16684000	1.71283e+07	1.87728e+07	1.73639e+07
Prohibitin-2	PHB2	1.80551e+07	1.69209e+07	1.79739e+07	16622000	10476000	14481000	1.85843e+07	1.6745e+07	1.75437e+07
Insulin-like growth factor 1 receptor;Insulin-like growth factor 1 receptor alpha chain;Insulin-like growth factor 1 receptor beta chain	IGF1R	1.92587e+07	1.91615e+07	2.14503e+07	14494000	13222000	18343000	1.75366e+07	1.75343e+07	1.72296e+07
CD166 antigen	ALCAM	1.99551e+07	1.86515e+07	1.89039e+07	13943000	12675000	16903000	1.77173e+07	1.68471e+07	1.72304e+07
ATP-dependent RNA helicase DDX3X;ATP-dependent RNA helicase DDX3Y	DDX3X;DDX3Y	1.82494e+07	1.73899e+07	1.97081e+07	18109000	14061000	17089000	1.65495e+07	1.74275e+07	1.73387e+07
Heterogeneous nuclear ribonucleoprotein K	HNRNPK	1.42229e+07	1.76066e+07	1.84135e+07	16370000	11133000	15650000	2.09631e+07	1.9145e+07	1.07222e+07
Calcium-binding mitochondrial carrier protein Aralar2	SLC25A13	1.59107e+07	1.71358e+07	1.95307e+07	16122000	15673000	18340000	1.74102e+07	1.62094e+07	1.70034e+07
DBH-like monooxygenase protein 1	MOXD1	1.90421e+07	1.86248e+07	1.89743e+07	13668000	12709000	16789000	1.81366e+07	1.59102e+07	1.61403e+07
60S ribosomal protein L22	RPL22	1.83841e+07	1.70672e+07	1.65652e+07	17608000	13157000	17062000	1.61717e+07	1.67521e+07	1.66311e+07
Junctional adhesion molecule A	F11R	2.04062e+07	1.75237e+07	2.04802e+07	12256000	10280000	16171000	1.82427e+07	1.57374e+07	1.55419e+07
Angiomotin	AMOT	1.56236e+07	1.4263e+07	1.14928e+07	11408000	2842100	13979000	1.64654e+07	1.63296e+07	1.66084e+07
HLA class I histocompatibility antigen, Cw-7 alpha chain	HLA-C	1.71429e+07	1.96189e+07	1.99194e+07	13337000	15877000	17887000	1.65008e+07	1.63005e+07	1.6522e+07
Heterogeneous nuclear ribonucleoproteins C1/C2;Heterogeneous nuclear ribonucleoprotein C-like 4;Heterogeneous nuclear ribonucleoprotein C-like 1;Heterogeneous nuclear ribonucleoprotein C-like 3;Heterogeneous nuclear ribonucleoprotein C-like 2	HNRNPC;HNRNPCL4;HNRNPCL1;HNRNPCL3;HNRNPCL2	1.13154e+07	1.28391e+07	1.42131e+07	9455900	7797600	11816000	1.59934e+07	1.71416e+07	1.59573e+07
DNA topoisomerase 2-alpha	TOP2A	1.56602e+07	1.553e+07	1.69281e+07	11370000	15719000	15038000	1.91105e+07	1.55379e+07	1.37199e+07
Eukaryotic translation initiation factor 3 subunit C;Eukaryotic translation initiation factor 3 subunit C-like protein	EIF3C;EIF3CL	5.55338e+06	1.08553e+07	1.31191e+07	15138000	7282000	12520000	1.65832e+07	1.41824e+07	1.70356e+07
Poly(rC)-binding protein 2	PCBP2	1.82325e+07	1.53642e+07	1.66588e+07	14445000	14072000	16013000	1.60531e+07	1.65432e+07	1.49034e+07
X-ray repair cross-complementing protein 5	XRCC5	1.6879e+07	1.76699e+07	1.41873e+07	10552000	11696000	14630000	1.68322e+07	1.624e+07	1.33681e+07
Stress-70 protein, mitochondrial	HSPA9	1.68407e+07	1.48176e+07	1.64252e+07	11562000	10661000	13575000	1.57421e+07	1.54987e+07	1.50966e+07
Programmed cell death 6-interacting protein	PDCD6IP	1.69967e+07	1.61854e+07	1.65946e+07	10431000	9971200	12392000	1.61819e+07	1.46128e+07	1.43191e+07
Prostaglandin F2 receptor negative regulator	PTGFRN	1.70021e+07	1.7151e+07	1.76253e+07	13531000	13665000	16111000	1.5329e+07	1.49937e+07	1.44597e+07
Peroxiredoxin-1	PRDX1	1.50521e+07	1.35462e+07	1.36728e+07	11119000	9641200	12822000	1.67513e+07	1.45272e+07	1.35e+07
Nucleolar protein of 40 kDa	ZCCHC17	2.00416e+07	1.9437e+07	2.15386e+07	17126000	19504000	22441000	1.55497e+07	1.43199e+07	1.48233e+07
L-lactate dehydrogenase B chain	LDHB	1.51181e+07	1.41204e+07	1.53891e+07	32540000	12009000	15199000	1.42696e+07	1.76882e+07	1.27052e+07
T-complex protein 1 subunit zeta	CCT6A	1.33064e+07	1.43486e+07	1.41186e+07	10894000	8568800	14543000	1.54304e+07	1.50934e+07	1.41314e+07
Endoplasmin	HSP90B1	2.24569e+07	2.07522e+07	2.26165e+07	14526000	12772000	15739000	1.86023e+07	5.95193e+06	1.97364e+07
Heterogeneous nuclear ribonucleoprotein M	HNRNPM	1.16604e+07	1.33465e+07	2.2086e+07	12616000	8879200	10915000	1.52898e+07	1.46065e+07	1.40796e+07
Calnexin	CANX	1.18236e+07	2.21787e+06	1.65456e+07	9364100	1122500	1428300	1.36665e+07	1.27406e+07	1.71e+07
Elongation factor 2	EEF2	1.35649e+07	1.32243e+07	1.39751e+07	20876000	10968000	13439000	1.42979e+07	1.41361e+07	1.42374e+07
Integrin alpha-V;Integrin alpha-V heavy chain;Integrin alpha-V light chain	ITGAV	1.53829e+07	1.54837e+07	1.6772e+07	11195000	9714600	13686000	1.46913e+07	1.33751e+07	1.45084e+07
Slit homolog 2 protein;Slit homolog 2 protein N-product;Slit homolog 2 protein C-product	SLIT2	1.64947e+07	1.58162e+07	1.70003e+07	10782000	10777000	13430000	1.43497e+07	1.38479e+07	1.39751e+07
Phosphate carrier protein, mitochondrial	SLC25A3	1.20438e+07	1.26278e+07	1.16765e+07	10681000	9582600	13315000	1.30822e+07	1.4627e+07	1.40489e+07
60S ribosomal protein L13	RPL13	1.45555e+07	1.37272e+07	1.51038e+07	11248000	11289000	13058000	1.25018e+07	1.56848e+07	1.31191e+07
Amyloid-like protein 2	APLP2	1.83662e+07	1.55166e+07	1.91214e+07	9345400	12958000	15962000	1.65479e+07	1.0829e+07	1.38102e+07
CD81 antigen	CD81	1.8171e+07	1.62683e+07	1.63851e+07	6884000	4860600	7806500	1.29801e+07	1.33421e+07	1.48461e+07
Heterogeneous nuclear ribonucleoprotein A0	HNRNPA0	1.04398e+07	1.17728e+07	1.64876e+07	3917300	5879500	6365200	1.40442e+07	1.23597e+07	1.47094e+07
Far upstream element-binding protein 2	KHSRP	1.24593e+07	1.14607e+07	1.22444e+07	9253700	8978500	11899000	1.36861e+07	1.35353e+07	1.36987e+07
Interleukin enhancer-binding factor 2	ILF2	2.08806e+07	2.21814e+07	2.4266e+07	8589700	747380	4472300	1.70819e+07	1.26675e+07	1.09508e+07
T-complex protein 1 subunit alpha	TCP1	1.38993e+07	1.28766e+07	1.45403e+07	11404000	11439000	13725000	1.3229e+07	1.33304e+07	1.39099e+07
Immunoglobulin superfamily member 8	IGSF8	1.62585e+07	1.39938e+07	1.47846e+07	9978200	10169000	13061000	1.27492e+07	1.37529e+07	1.32966e+07
60S ribosomal protein L17	RPL17	1.36514e+07	1.20349e+07	1.14465e+07	8202200	7672400	8844900	1.49992e+07	1.07277e+07	1.34379e+07
60S ribosomal protein L36a-like;60S ribosomal protein L36a	RPL36AL;RPL36A	1.45412e+07	1.6007e+07	1.54747e+07	11523000	11533000	14585000	1.32181e+07	1.26141e+07	1.32133e+07
Nectin-2	PVRL2	1.48952e+07	1.35177e+07	1.45457e+07	10625000	9459100	12529000	1.32008e+07	1.29031e+07	1.28003e+07
Fatty acid synthase;[Acyl-carrier-protein] S-acetyltransferase;[Acyl-carrier-protein] S-malonyltransferase;3-oxoacyl-[acyl-carrier-protein] synthase;3-oxoacyl-[acyl-carrier-protein] reductase;3-hydroxyacyl-[acyl-carrier-protein] dehydratase;Enoyl-[acyl-carrier-protein] reductase;Oleoyl-[acyl-carrier-protein] hydrolase	FASN	1.07465e+07	1.05335e+07	1.11433e+07	10320000	8519500	12012000	1.31819e+07	1.26919e+07	1.26463e+07
Protocadherin-7	PCDH7	2.86598e+07	2.83603e+07	3.17992e+07	19672000	17020000	23729000	1.35526e+07	1.17078e+07	1.23361e+07
Catenin beta-1	CTNNB1	1.3745e+07	1.38021e+07	1.47436e+07	10991000	7970600	11653000	1.27696e+07	1.26345e+07	1.19811e+07
40S ribosomal protein S15a	RPS15A	1.42113e+07	1.41882e+07	1.33634e+07	12092000	10274000	12460000	1.30728e+07	1.22639e+07	1.18775e+07
40S ribosomal protein S5;40S ribosomal protein S5, N-terminally processed	RPS5	0	1.75388e+07	0	21906000	6361900	10224000	1.07442e+07	1.43639e+07	1.16403e+07
Sushi domain-containing protein 5	SUSD5	1.29381e+07	1.41471e+07	1.58653e+07	15326000	11939000	15925000	1.22112e+07	1.13497e+07	1.29581e+07
Heat shock protein HSP 90-alpha	HSP90AA1	1.04033e+07	1.14946e+07	1.19868e+07	14455000	7170300	11524000	1.22419e+07	1.18304e+07	1.2355e+07
60S ribosomal protein L30	RPL30	9.09261e+06	9.72655e+06	1.11647e+07	12821000	6570100	9752900	1.33406e+07	1.16246e+07	1.1301e+07
Membrane cofactor protein	CD46	1.35346e+07	1.42363e+07	1.50182e+07	9797000	9543100	10791000	1.17777e+07	1.23016e+07	1.18924e+07
Voltage-dependent anion-selective channel protein 2	VDAC2	1.25431e+07	1.37076e+07	1.23131e+07	13235000	10428000	12892000	1.22898e+07	1.21374e+07	1.15099e+07
Versican core protein	VCAN	1.49585e+07	1.55006e+07	1.67934e+07	11917000	12309000	15484000	1.14031e+07	1.19906e+07	1.16874e+07
ATP-citrate synthase	ACLY	4.24753e+06	3.93663e+06	9.90665e+06	9958400	3395500	10504000	1.11314e+07	1.20251e+07	1.18414e+07
BolA-like protein 2	BOLA2	1.37682e+07	9.1791e+06	1.36835e+07	0	19792000	0	1.21963e+07	1.12916e+07	1.1473e+07
Plexin-A1	PLXNA1	1.42069e+07	1.24709e+07	1.33126e+07	9795600	8862300	11549000	1.18885e+07	1.14864e+07	1.13749e+07
Phospholipid-transporting ATPase IG	ATP11C	1.26724e+07	1.3227e+07	1.38859e+07	7321600	7617800	9535600	1.10207e+07	1.15225e+07	1.18665e+07
CAD protein;Glutamine-dependent carbamoyl-phosphate synthase;Aspartate carbamoyltransferase;Dihydroorotase	CAD	1.01019e+07	8.94639e+06	1.01465e+07	2844500	503160	8893000	1.22576e+07	1.06948e+07	1.13152e+07
Receptor-type tyrosine-protein phosphatase kappa	PTPRK	1.22551e+07	1.19832e+07	1.33723e+07	9959600	8739300	11669000	1.14047e+07	1.12154e+07	1.10293e+07
Interleukin enhancer-binding factor 3	ILF3	1.72909e+07	1.71786e+07	1.81701e+07	6662300	4804600	6900200	1.14267e+07	1.11283e+07	1.09359e+07
60S ribosomal protein L19	RPL19	1.17362e+07	1.14001e+07	1.16185e+07	10833000	11484000	12480000	1.10804e+07	1.08243e+07	1.14204e+07
Insulin-like growth factor 2 mRNA-binding protein 1	IGF2BP1	1.37762e+07	4.70412e+06	1.20474e+07	8311300	7993200	8986100	1.09256e+07	1.13811e+07	1.06233e+07
L-lactate dehydrogenase A chain	LDHA	1.18298e+07	1.16836e+07	1.1121e+07	9524000	7433100	11201000	1.10285e+07	1.08667e+07	1.04843e+07
Dystroglycan;Alpha-dystroglycan;Beta-dystroglycan	DAG1	1.0866e+07	1.13823e+07	1.19993e+07	8626500	7615100	10309000	1.06374e+07	1.06743e+07	1.09013e+07
Embigin	EMB	1.02722e+07	1.02437e+07	1.22257e+07	6871300	6814000	7348300	1.07505e+07	1.01105e+07	1.11283e+07
Multiple myeloma tumor-associated protein 2	MMTAG2	1.07305e+07	1.20117e+07	1.31022e+07	9365000	9865500	12462000	1.16097e+07	9.70994e+06	1.04662e+07
Heterogeneous nuclear ribonucleoprotein U-like protein 1	HNRNPUL1	1.00609e+07	9.60618e+06	9.04001e+06	5380000	6567700	7031700	1.1162e+07	9.59921e+06	1.0961e+07
Insulin receptor;Insulin receptor subunit alpha;Insulin receptor subunit beta	INSR	1.24335e+07	1.2832e+07	1.37807e+07	9698800	10322000	12465000	1.05149e+07	1.11e+07	9.9157e+06
40S ribosomal protein S14	RPS14	1.25235e+07	1.12057e+07	1.20617e+07	10828000	10585000	12159000	1.01489e+07	1.10741e+07	1.02628e+07
Pinin	PNN	8.94639e+06	8.27751e+06	1.13118e+07	9018400	8083500	10279000	1.09963e+07	1.02463e+07	1.01301e+07
Peroxiredoxin-6	PRDX6	5.90859e+06	4.85043e+06	6.44739e+06	14721000	3009900	5800200	1.09673e+07	1.13112e+07	8.2547e+06
T-complex protein 1 subunit gamma	CCT3	9.82641e+06	1.10934e+07	1.04942e+07	8198300	6387100	10466000	7.77549e+06	1.10607e+07	1.14016e+07
Glypican-4;Secreted glypican-4	GPC4	8.91402e+06	1.00235e+07	1.01732e+07	7462000	7628800	9079800	1.01686e+07	1.02173e+07	9.78612e+06
Scavenger receptor class F member 2	SCARF2	1.29533e+07	1.07314e+07	1.23327e+07	8694500	7582800	10799000	9.33926e+06	1.02204e+07	1.04285e+07
40S ribosomal protein S3a	RPS3A	4.35372e+06	4.78232e+06	5.3434e+06	17381000	8822300	12594000	1.29235e+07	1.4056e+07	2.90136e+06
Latrophilin-2	LPHN2	1.1541e+07	1.1689e+07	1.32484e+07	9944600	9256000	12103000	1.02722e+07	9.40601e+06	1.0039e+07
Fibronectin;Anastellin;Ugl-Y1;Ugl-Y2;Ugl-Y3	FN1	1.46794e+07	1.37031e+07	1.55648e+07	6093300	5866800	8009800	1.05149e+07	9.10837e+06	1.00374e+07
Heterogeneous nuclear ribonucleoprotein R	HNRNPR	5.20895e+06	8.85678e+06	8.66018e+06	7975300	6056800	9582100	7.80683e+06	1.22427e+07	9.51596e+06
Ephrin type-A receptor 7	EPHA7	1.24263e+07	1.18914e+07	1.16426e+07	8438200	8589900	10369000	9.77826e+06	9.89764e+06	9.69031e+06
40S ribosomal protein S20	RPS20	9.84424e+06	9.96371e+06	1.11986e+07	9998100	7224800	9689100	1.02471e+07	9.9212e+06	9.17983e+06
Integrin alpha-2	ITGA2	1.24335e+07	1.09908e+07	1.11772e+07	8151800	8495500	10474000	1.01152e+07	9.80497e+06	9.36675e+06
60S ribosomal protein L31	RPL31	7.71597e+06	9.89417e+06	1.28231e+07	9285100	6708700	8487900	9.52381e+06	1.00743e+07	9.29214e+06
Junctional adhesion molecule C	JAM3	1.06913e+07	1.05664e+07	1.13047e+07	8512500	6827100	8048700	1.03068e+07	9.97381e+06	8.58298e+06
Killer cell lectin-like receptor subfamily G member 2	KLRG2	1.02927e+07	9.73903e+06	1.08919e+07	7691000	7784900	10051000	9.65811e+06	9.95182e+06	9.128e+06
60S ribosomal protein L9	RPL9	7.57216e+06	9.08816e+06	9.79698e+06	8345600	7530400	8609400	9.44999e+06	8.63481e+06	1.0405e+07
Ephrin type-A receptor 2	EPHA2	1.09846e+07	1.03204e+07	1.15365e+07	7618300	8186000	10277000	9.6424e+06	9.14999e+06	9.34083e+06
Neutral amino acid transporter B(0)	SLC1A5	9.79074e+06	8.66482e+06	7.77366e+06	9562900	10011000	11783000	8.52722e+06	9.8568e+06	9.64554e+06
Ephrin-B1	EFNB1	1.08776e+07	1.07555e+07	1.07974e+07	7977600	8033900	9883300	9.37224e+06	9.50418e+06	8.96858e+06
Clathrin heavy chain 1	CLTC	8.6337e+06	9.583e+06	1.0134e+07	11371000	7265900	8981500	9.10366e+06	8.94894e+06	9.6958e+06
Protein SREK1IP1	SREK1IP1	8.46287e+06	1.23951e+07	1.15258e+07	11098000	9374100	11493000	1.06971e+07	9.79868e+06	7.0134e+06
Desmocollin-2	DSC2	1.05611e+07	1.09757e+07	1.14687e+07	8914400	9039000	10641000	9.47198e+06	8.7691e+06	9.14371e+06
Lamin-B receptor	LBR	7.57314e+06	5.2628e+06	1.3309e+07	3352800	3437800	8665900	8.10706e+06	1.2984e+07	6.28657e+06
40S ribosomal protein SA	RPSA	1.01224e+07	9.43499e+06	1.02044e+07	24782000	6259100	7245100	7.75169e+06	1.00139e+07	9.52538e+06
C-1-tetrahydrofolate synthase, cytoplasmic;Methylenetetrahydrofolate dehydrogenase;Methenyltetrahydrofolate cyclohydrolase;Formyltetrahydrofolate synthetase;C-1-tetrahydrofolate synthase, cytoplasmic, N-terminally processed	MTHFD1	1.13305e+07	1.01304e+07	1.11264e+07	4216900	8203300	10518000	5.4051e+06	1.14927e+07	1.03516e+07
Survival motor neuron protein	SMN1	5.23703e+06	7.5825e+06	7.0527e+06	2874400	5614600	3830000	6.30965e+06	7.8534e+06	1.29181e+07
Protocadherin-9	PCDH9	1.09338e+07	1.05103e+07	1.11665e+07	7800600	8353100	9646700	9.5301e+06	8.88769e+06	8.51308e+06
60 kDa heat shock protein, mitochondrial	HSPD1	7.65971e+06	6.56731e+06	7.6063e+06	7165900	5943300	6818300	7.71769e+06	9.68324e+06	9.48141e+06
Neurogenic locus notch homolog protein 2;Notch 2 extracellular truncation;Notch 2 intracellular domain	NOTCH2	1.01697e+07	1.03195e+07	1.12039e+07	7332200	7494300	9351200	9.20811e+06	8.88376e+06	8.69764e+06
X-ray repair cross-complementing protein 6	XRCC6	8.03e+06	9.08548e+06	9.58389e+06	6268900	5755500	7081500	8.51936e+06	8.99292e+06	9.21989e+06
Elongation factor 1-gamma	EEF1G	8.92677e+06	7.65329e+06	9.6356e+06	15232000	7273400	7378200	8.42905e+06	9.80889e+06	8.33324e+06
14-3-3 protein sigma	SFN	6.60966e+06	6.82454e+06	7.90419e+06	96822000	11198000	11206000	9.11936e+06	9.85601e+06	7.23062e+06
Insulin receptor substrate 4	IRS4	9.54109e+06	1.9059e+06	9.11045e+06	7396100	7448100	9690300	8.5602e+06	8.95837e+06	8.59397e+06
Voltage-dependent anion-selective channel protein 3	VDAC3	9.76043e+06	9.47957e+06	9.74349e+06	7940900	6089600	9810400	9.08638e+06	8.37486e+06	8.62067e+06
Neuroplastin	NPTN	7.89741e+06	9.6891e+06	9.80768e+06	7296200	7264000	8698100	8.94502e+06	8.1801e+06	8.88298e+06
Ras-related protein Rab-1B;Ras-related protein Rab-1A	RAB1B;RAB1A	1.13261e+07	5.79893e+06	9.07211e+06	6501800	3928600	6507200	9.75863e+06	9.84109e+06	6.39753e+06
CD151 antigen	CD151	0	1.30005e+07	1.02811e+07	0	11391000	13334000	1.30256e+07	0	1.29063e+07
RNA-binding protein 14	RBM14	9.49295e+06	8.08456e+06	1.01064e+07	5732800	4416500	7200100	9.21439e+06	8.75889e+06	7.80046e+06
Acid sphingomyelinase-like phosphodiesterase 3b	SMPDL3B	1.12307e+07	9.8594e+06	1.11094e+07	5706200	4849400	7014400	8.94502e+06	8.57905e+06	8.24607e+06
T-complex protein 1 subunit eta	CCT7	8.06896e+06	6.98574e+06	8.88531e+06	7499100	5830900	8041500	8.8924e+06	8.06936e+06	8.65052e+06
40S ribosomal protein S30	FAU	8.32191e+06	7.79238e+06	8.72884e+06	9482300	8933900	11327000	8.53507e+06	9.41858e+06	7.53683e+06
Disintegrin and metalloproteinase domain-containing protein 10	ADAM10	1.00208e+07	9.15146e+06	9.61955e+06	6698900	6708200	8138500	8.86334e+06	8.30183e+06	8.31439e+06
Desmocollin-3	DSC3	9.13987e+06	1.05031e+07	1.02909e+07	9549600	7022900	10315000	8.65601e+06	8.16361e+06	8.60104e+06
NF-kappa-B-activating protein	NKAP	7.79211e+06	9.7417e+06	1.19921e+07	7082500	8038500	9769300	8.2924e+06	8.08743e+06	8.94345e+06
Solute carrier family 2, facilitated glucose transporter member 1	SLC2A1	3.00561e+06	8.51298e+06	9.72833e+06	6394400	0	7812100	5.60261e+06	1.01796e+07	9.24423e+06
Receptor-type tyrosine-protein phosphatase gamma	PTPRG	7.33748e+06	9.79342e+06	1.03944e+07	6852500	6846700	9134100	8.41413e+06	8.27748e+06	8.31282e+06
Volume-regulated anion channel subunit LRRC8A	LRRC8A	1.01643e+07	9.32711e+06	1.02472e+07	7222900	6941100	7753700	8.61046e+06	7.99319e+06	8.31361e+06
Cofilin-1	CFL1	6.00471e+06	7.7972e+06	8.12807e+06	8204600	5137400	7924900	9.48062e+06	7.4996e+06	7.82292e+06
ATP synthase subunit beta, mitochondrial	ATP5B	7.20793e+06	7.34257e+06	7.88894e+06	16058000	4269800	6470800	7.82167e+06	9.3801e+06	7.41094e+06
Epidermal growth factor receptor	EGFR	9.16929e+06	8.75478e+06	9.69623e+06	6515400	6036100	8612200	8.46282e+06	8.04502e+06	8.00654e+06
SLIT and NTRK-like protein 5	SLITRK5	1.0389e+07	1.07804e+07	1.14224e+07	4991400	6381700	8911100	6.17599e+06	9.00785e+06	8.99999e+06
Poly(rC)-binding protein 1	PCBP1	9.51256e+06	7.41764e+06	7.54942e+06	9931700	6693800	8849700	8.32617e+06	8.29947e+06	7.42916e+06
Heterogeneous nuclear ribonucleoproteins A2/B1	HNRNPA2B1	8.34473e+06	7.86603e+06	8.25941e+06	6515100	4159200	5936100	7.85497e+06	8.73298e+06	7.39947e+06
Splicing factor 3A subunit 2	SF3A2	6.95311e+06	1.21936e+07	1.65999e+07	14822000	6183600	11452000	0	1.26911e+07	1.12406e+07
DNA replication licensing factor MCM7	MCM7	7.73443e+06	7.46998e+06	8.11488e+06	5577400	4291200	7879800	8.17696e+06	8.15575e+06	7.5896e+06
Small nuclear ribonucleoprotein Sm D1	SNRPD1	6.15102e+06	8.03642e+06	9.72298e+06	8099800	5681100	8074900	7.89109e+06	7.57319e+06	8.42748e+06
Delta-1-pyrroline-5-carboxylate synthase;Glutamate 5-kinase;Gamma-glutamyl phosphate reductase	ALDH18A1	7.24609e+06	6.80395e+06	7.48148e+06	5417800	4649800	7548800	9.14764e+06	7.51594e+06	6.82499e+06
Heterogeneous nuclear ribonucleoprotein F;Heterogeneous nuclear ribonucleoprotein F, N-terminally processed	HNRNPF	6.29698e+06	5.90806e+06	5.99695e+06	5267900	4999400	5786900	8.06387e+06	7.69413e+06	7.62447e+06
Junction plakoglobin	JUP	8.7168e+06	1.06324e+07	8.892e+06	38386000	6256200	7301500	7.57829e+06	8.27434e+06	7.48185e+06
Isoleucine--tRNA ligase, cytoplasmic	IARS	5.90842e+06	5.59858e+06	6.44454e+06	4917600	4289900	7527500	7.62824e+06	8.01675e+06	7.6646e+06
60S ribosomal protein L27	RPL27	8.49087e+06	8.00467e+06	8.57985e+06	7672200	6096900	7265200	7.86518e+06	7.90052e+06	7.47211e+06
Nectin-3	PVRL3	7.59721e+06	8.82344e+06	9.38952e+06	6282700	5490900	7077300	7.55497e+06	7.63829e+06	7.89109e+06
Integrin alpha-6;Integrin alpha-6 heavy chain;Integrin alpha-6 light chain;Processed integrin alpha-6	ITGA6	8.87417e+06	8.59608e+06	9.13987e+06	5845700	5773800	7096600	8.06858e+06	7.41698e+06	7.48656e+06
Metal transporter CNNM4	CNNM4	7.91373e+06	7.71713e+06	8.4347e+06	6416100	5158200	7478900	7.83258e+06	7.51523e+06	7.56573e+06
T-complex protein 1 subunit theta	CCT8	8.36916e+06	8.33733e+06	8.36435e+06	9243600	6331600	8857600	5.59884e+06	9.37303e+06	7.66554e+06
Heterogeneous nuclear ribonucleoprotein A1;Heterogeneous nuclear ribonucleoprotein A1, N-terminally processed;Heterogeneous nuclear ribonucleoprotein A1-like 2	HNRNPA1;HNRNPA1L2	4.60114e+06	7.24404e+06	8.09901e+06	2648500	2737600	5595800	6.7335e+06	8.07879e+06	7.71902e+06
Spliceosome RNA helicase DDX39B	DDX39B	5.80035e+06	7.19625e+06	7.31288e+06	8463100	4494100	6270700	7.76905e+06	8.12905e+06	6.62041e+06
Immunoglobulin superfamily member 3	IGSF3	8.71546e+06	8.53384e+06	8.93926e+06	6564500	5934900	7956600	7.92251e+06	7.15923e+06	7.1546e+06
Leukocyte surface antigen CD47	CD47	1.01937e+07	9.09707e+06	1.02713e+07	2588300	3127500	4731100	7.90287e+06	7.3295e+06	6.87266e+06
Multidrug resistance-associated protein 1	ABCC1	7.94306e+06	7.44599e+06	8.09437e+06	7265300	6760100	8465300	7.6558e+06	7.24444e+06	7.07607e+06
FACT complex subunit SPT16	SUPT16H	6.55537e+06	6.16056e+06	6.59112e+06	4897500	5141800	6993200	7.35533e+06	7.11015e+06	7.46049e+06
Very-long-chain 3-oxoacyl-CoA reductase	HSD17B12	5.43132e+06	7.37752e+06	7.12983e+06	5451500	4107500	5569400	6.54086e+06	6.36266e+06	9.01334e+06
Endothelin-converting enzyme 1	ECE1	3.38918e+06	5.883e+06	6.19221e+06	5034100	4165800	7275200	6.98764e+06	7.13834e+06	7.78114e+06
Sideroflexin-1	SFXN1	7.7133e+06	6.55385e+06	6.80796e+06	5036900	4408400	7920800	6.48298e+06	7.66986e+06	7.71989e+06
Teneurin-3	TENM3	9.19871e+06	9.01237e+06	9.33246e+06	6403100	7166100	8212600	7.20313e+06	7.36562e+06	7.27782e+06
Cation-independent mannose-6-phosphate receptor	IGF2R	7.99487e+06	7.46275e+06	7.89465e+06	6199300	5921000	7774500	7.2845e+06	7.24868e+06	7.22724e+06
TAR DNA-binding protein 43	TARDBP	6.67431e+06	7.94752e+06	1.24442e+07	4878500	6521900	9051500	9.14214e+06	6.00439e+06	6.37876e+06
Tryptophan--tRNA ligase, cytoplasmic;T1-TrpRS;T2-TrpRS	WARS	7.0355e+06	7.18493e+06	1.08803e+07	7596900	5786700	6661600	9.30863e+06	3.40963e+06	8.79423e+06
Very-long-chain (3R)-3-hydroxyacyl-CoA dehydratase 3	HACD3	7.81993e+06	4.33241e+06	8.65528e+06	4771200	2925800	5694400	7.62565e+06	6.65725e+06	6.96981e+06
Myeloid-associated differentiation marker	MYADM	7.55013e+06	5.87846e+06	6.02183e+06	4838500	4254500	4459300	6.28484e+06	7.19402e+06	7.54994e+06
NADH-cytochrome b5 reductase 3;NADH-cytochrome b5 reductase 3 membrane-bound form;NADH-cytochrome b5 reductase 3 soluble form	CYB5R3	7.27641e+06	6.33059e+06	7.31912e+06	4792900	3114400	4837200	6.95159e+06	6.89968e+06	7.17635e+06
HLA class I histocompatibility antigen, A-3 alpha chain	HLA-A	5.56809e+06	8.09936e+06	7.99076e+06	6127900	6714700	8791000	6.49939e+06	6.71269e+06	7.62266e+06
T-complex protein 1 subunit delta	CCT4	7.0856e+06	7.7059e+06	8.26859e+06	7635500	4995500	6662400	7.36986e+06	6.26497e+06	7.18083e+06
Probable ATP-dependent RNA helicase DDX17	DDX17	7.65623e+06	6.53201e+06	7.01017e+06	6222500	4380800	6773000	7.21971e+06	6.99612e+06	6.50473e+06
Integrin alpha-1	ITGA1	7.73826e+06	7.9757e+06	7.98649e+06	5211500	5801800	6673000	7.08306e+06	6.92183e+06	6.69219e+06
Anoctamin-6	ANO6	6.41556e+06	6.42938e+06	9.36634e+06	5182900	0	5058200	6.84494e+06	6.37083e+06	7.42397e+06
NKG2D ligand 3	ULBP3	4.96304e+06	8.9093e+06	9.32889e+06	6715500	5638600	7985000	7.16096e+06	6.49201e+06	6.84706e+06
Neurofilament light polypeptide	NEFL	8.97938e+06	7.72988e+06	7.97703e+06	4652500	3013000	6373900	7.04505e+06	7.03853e+06	6.32748e+06
Mitochondrial 2-oxoglutarate/malate carrier protein	SLC25A11	6.78923e+06	6.79512e+06	7.42754e+06	5369300	5215400	6632400	6.63266e+06	7.13128e+06	6.38222e+06
High affinity cationic amino acid transporter 1	SLC7A1	8.19396e+06	7.72783e+06	8.89361e+06	5368200	5161900	6495300	6.68206e+06	7.1685e+06	6.18691e+06
60S ribosomal protein L26-like 1;60S ribosomal protein L26	RPL26L1;RPL26	6.27299e+06	7.39205e+06	7.49601e+06	4510400	5861600	7516000	6.81526e+06	6.75259e+06	6.36643e+06
60S ribosomal protein L12	RPL12	7.81387e+06	4.93148e+06	5.89843e+06	11237000	3590600	7470300	6.81753e+06	7.74753e+06	5.24929e+06
Laminin subunit beta-1	LAMB1	6.97808e+06	6.57552e+06	7.25234e+06	6204600	5846300	7693000	6.87659e+06	6.38261e+06	6.39502e+06
Ephrin type-B receptor 2	EPHB2	6.62803e+06	7.13455e+06	7.63911e+06	5209700	4672300	6577500	6.499e+06	6.65065e+06	6.49947e+06
Glypican-3;Secreted glypican-3	GPC3	6.76507e+06	6.40379e+06	6.9244e+06	5614400	4942500	7149100	6.58554e+06	6.48533e+06	6.35528e+06
Integrin alpha-4	ITGA4	6.56277e+06	7.39455e+06	7.52312e+06	5902200	4802600	6261500	6.44112e+06	6.64727e+06	6.33384e+06
Hydroxyacyl-coenzyme A dehydrogenase, mitochondrial	HADH	1.25583e+07	1.06904e+07	1.14491e+07	10128000	10084000	12900000	9.84659e+06	9.39659e+06	0
Cystine/glutamate transporter	SLC7A11	8.92588e+06	7.047e+06	7.18707e+06	5656500	5384500	7746000	7.20596e+06	6.22499e+06	5.80248e+06
Inosine-5-monophosphate dehydrogenase 2	IMPDH2	5.97832e+06	5.98295e+06	6.27183e+06	5504400	3940700	6719900	6.28287e+06	6.4723e+06	6.44607e+06
Cationic amino acid transporter 3	SLC7A3	2.84022e+06	7.5307e+06	9.13809e+06	4902800	1604000	4800300	7.19764e+06	6.47112e+06	5.38602e+06
Neurofilament medium polypeptide	NEFM	6.43339e+06	7.75877e+06	7.16193e+06	4445100	3962600	5908200	5.65625e+06	6.61766e+06	6.63965e+06
Heterogeneous nuclear ribonucleoprotein L	HNRNPL	5.58387e+06	6.17206e+06	6.77515e+06	4384700	4296100	5360200	6.50253e+06	6.19507e+06	6.139e+06
Neutral alpha-glucosidase AB	GANAB	6.25605e+06	6.74519e+06	7.54879e+06	4018900	2950300	5531500	6.22303e+06	6.02858e+06	6.574e+06
Multidrug resistance-associated protein 4	ABCC4	8.77511e+06	8.05193e+06	8.51485e+06	4920100	4494000	6025500	6.70908e+06	6.25028e+06	5.83688e+06
Prolow-density lipoprotein receptor-related protein 1;Low-density lipoprotein receptor-related protein 1 85 kDa subunit;Low-density lipoprotein receptor-related protein 1 515 kDa subunit;Low-density lipoprotein receptor-related protein 1 intracellular domain	LRP1	6.86743e+06	5.49417e+06	6.80412e+06	5357200	3786200	6668900	6.17717e+06	6.10939e+06	6.47363e+06
Thiamine transporter 1	SLC19A2	7.28613e+06	5.88898e+06	7.39419e+06	4253000	2749700	6978200	5.95232e+06	6.84565e+06	5.83798e+06
Choline transporter-like protein 1	SLC44A1	4.32055e+06	5.56818e+06	7.35121e+06	6759800	1548100	6171800	3.96062e+06	6.80387e+06	7.78986e+06
3-hydroxyacyl-CoA dehydrogenase type-2	HSD17B10	4.53186e+06	4.50877e+06	6.6801e+06	4730400	3903200	6592800	6.29316e+06	6.71206e+06	5.54623e+06
Phenylalanine--tRNA ligase alpha subunit	FARSA	4.6944e+06	3.20756e+06	4.16809e+06	4418700	0	6910000	2.25738e+06	8.38743e+06	7.88717e+06
Myosin-9	MYH9	7.14401e+06	6.78397e+06	7.0791e+06	6823400	5876300	7062700	6.2495e+06	6.30447e+06	5.97628e+06
Phosphoglycerate kinase 1	PGK1	5.17908e+06	8.20323e+06	6.79405e+06	11276000	3347800	5626300	5.53154e+06	7.32211e+06	5.66811e+06
Receptor-type tyrosine-protein phosphatase S	PTPRS	6.21397e+06	6.59513e+06	7.45758e+06	5237900	3533800	5613000	5.99434e+06	5.89162e+06	6.55672e+06
Prohibitin	PHB	6.83078e+06	5.84939e+06	6.58809e+06	6598500	3609700	5135100	6.14615e+06	6.09816e+06	6.08277e+06
Ribose-phosphate pyrophosphokinase 1	PRPS1	5.77352e+06	6.15325e+06	5.74409e+06	5309200	4612100	6199300	5.67274e+06	6.26183e+06	5.97078e+06
T-complex protein 1 subunit epsilon	CCT5	5.76139e+06	5.78448e+06	6.5345e+06	5065600	5375500	6646100	5.83814e+06	6.19201e+06	5.84034e+06
Bifunctional glutamate/proline--tRNA ligase;Glutamate--tRNA ligase;Proline--tRNA ligase	EPRS	5.60019e+06	5.35116e+06	5.78903e+06	5048900	4937400	6336500	6.08552e+06	5.90882e+06	5.809e+06
Trifunctional purine biosynthetic protein adenosine-3;Phosphoribosylamine--glycine ligase;Phosphoribosylformylglycinamidine cyclo-ligase;Phosphoribosylglycinamide formyltransferase	GART	5.21011e+06	5.02965e+06	5.47839e+06	3974400	4071500	5166600	5.97007e+06	5.89869e+06	5.59366e+06
CD109 antigen	CD109	5.8937e+06	5.74971e+06	6.08888e+06	4497700	4694200	5815900	5.70416e+06	6.06714e+06	5.61871e+06
Scavenger receptor class B member 1	SCARB1	8.45538e+06	7.06135e+06	8.63513e+06	5555800	5687100	7191100	6.16664e+06	5.07172e+06	6.14882e+06
Nidogen-1	NID1	6.18312e+06	5.32352e+06	6.02022e+06	4869800	3945900	6048800	5.88691e+06	5.854e+06	5.61314e+06
Receptor-type tyrosine-protein phosphatase U	PTPRU	8.08349e+06	6.6316e+06	7.5899e+06	6253500	6232000	7406000	5.86232e+06	5.68272e+06	5.65492e+06
Aspartate--tRNA ligase, mitochondrial	DARS2	4.35675e+06	5.21688e+06	4.81325e+06	2742200	3467900	4464700	4.25599e+06	5.17704e+06	7.73654e+06
Ribosome production factor 2 homolog	RPF2	6.84728e+06	3.32552e+06	3.259e+06	4689300	5119500	5552000	4.44047e+06	6.00212e+06	6.70005e+06
Cytoskeleton-associated protein 4	CKAP4	7.43253e+06	7.04094e+06	7.72168e+06	4244700	4679000	5409700	6.13845e+06	5.74123e+06	5.2518e+06
Protein sidekick-2	SDK2	6.95124e+06	6.66031e+06	6.85717e+06	5653800	5438600	7181900	5.96505e+06	5.51473e+06	5.64848e+06
Sodium-dependent neutral amino acid transporter B(0)AT2	SLC6A15	5.08083e+06	6.22583e+06	6.30982e+06	1428700	698020	2965100	5.23209e+06	5.91243e+06	5.73738e+06
Voltage-dependent calcium channel subunit alpha-2/delta-1;Voltage-dependent calcium channel subunit alpha-2-1;Voltage-dependent calcium channel subunit delta-1	CACNA2D1	6.62482e+06	6.28672e+06	7.03826e+06	4791900	3962200	5685100	6.01657e+06	5.659e+06	5.14185e+06
Exosome complex exonuclease RRP44	DIS3	4.65785e+06	4.72222e+06	5.16918e+06	4155500	4225900	5126300	5.60159e+06	5.08115e+06	6.12471e+06
Splicing factor, proline- and glutamine-rich	SFPQ	4.42514e+06	4.67184e+06	5.99633e+06	9837000	3358300	5428900	4.57602e+06	6.67507e+06	5.44649e+06
Laminin subunit gamma-1	LAMC1	5.94854e+06	5.44701e+06	5.79616e+06	5220300	4846600	6077900	5.87748e+06	5.48175e+06	5.20233e+06
Coatomer subunit alpha;Xenin;Proxenin	COPA	5.46582e+06	5.63755e+06	5.85091e+06	7395400	4385100	5377400	5.39387e+06	5.27175e+06	5.78976e+06
Desmoplakin	DSP	4.65125e+06	5.70771e+06	5.33698e+06	38578000	4306200	4423500	5.55471e+06	5.71327e+06	4.90822e+06
Matrin-3	MATR3	4.96715e+06	5.03821e+06	5.78751e+06	4211200	3373500	5228800	5.25463e+06	5.52243e+06	5.24952e+06
Receptor tyrosine-protein kinase erbB-2	ERBB2	6.54975e+06	6.21192e+06	6.44017e+06	4553900	4306900	5279100	5.50437e+06	5.23295e+06	5.1351e+06
tRNA-splicing ligase RtcB homolog	RTCB	3.80467e+06	7.40266e+06	5.48027e+06	4381200	3430500	3768200	5.71884e+06	4.84767e+06	5.24646e+06
Histone H2B type 3-B;Histone H2B type 2-E;Histone H2B type 1-B;Histone H2B type 1-O;Histone H2B type 1-J	HIST3H2BB;HIST2H2BE;HIST1H2BB;HIST1H2BO;HIST1H2BJ	5.05952e+06	6.09699e+06	6.08023e+06	15122000	5334700	6528800	4.98832e+06	5.59876e+06	5.20751e+06
Ribosomal L1 domain-containing protein 1	RSL1D1	5.47278e+06	5.79286e+06	5.50701e+06	4515100	2651400	5136800	5.45835e+06	5.13714e+06	5.16023e+06
Signal recognition particle receptor subunit beta	SRPRB	6.91014e+06	5.77771e+06	6.6184e+06	4167000	4074500	5408400	5.23193e+06	5.46306e+06	5.03811e+06
Trifunctional enzyme subunit beta, mitochondrial;3-ketoacyl-CoA thiolase	HADHB	5.26931e+06	2.88328e+06	1.20376e+07	0	2242300	2571000	6.20355e+06	7.38612e+06	2.10495e+06
Protein transport protein Sec61 subunit alpha isoform 1;Protein transport protein Sec61 subunit alpha isoform 2	SEC61A1;SEC61A2	5.73339e+06	5.32584e+06	6.02798e+06	4391900	3995300	4964800	5.18866e+06	5.1084e+06	5.38217e+06
Endoplasmic reticulum resident protein 29	ERP29	7.62592e+06	6.13613e+06	7.19322e+06	4195100	3968000	5106300	5.32013e+06	5.64188e+06	4.52293e+06
Heat shock protein 75 kDa, mitochondrial	TRAP1	5.13762e+06	4.90696e+06	5.29766e+06	3829300	3818100	5523500	5.33269e+06	5.24654e+06	4.90374e+06
Nucleolin	NCL	4.0627e+06	4.5431e+06	4.93514e+06	4219700	3379200	4915500	4.52466e+06	6.09337e+06	4.84939e+06
Protein SON	SON	8.02732e+06	3.72442e+06	8.19726e+06	3492500	0	4632100	5.53405e+06	5.41264e+06	4.4718e+06
Erlin-2	ERLIN2	4.92355e+06	4.31636e+06	5.08252e+06	3180800	3894600	3457800	4.61913e+06	6.40617e+06	4.27068e+06
ADP-ribosylation factor 1;ADP-ribosylation factor 3	ARF1;ARF3	3.85299e+06	4.99327e+06	4.74326e+06	4985600	2736000	3084700	5.68798e+06	3.53316e+06	6.0728e+06
Lactadherin;Lactadherin short form;Medin	MFGE8	5.81587e+06	4.96269e+06	6.21959e+06	0	2776700	4581700	4.62455e+06	4.7974e+06	5.82235e+06
Polyadenylate-binding protein 1;Polyadenylate-binding protein 3	PABPC1;PABPC3	4.49397e+06	5.11515e+06	5.55712e+06	6857500	2694400	4329300	4.64356e+06	5.51198e+06	5.07047e+06
Melatonin-related receptor	GPR50	5.19709e+06	5.76531e+06	6.3313e+06	3025900	3252500	4412900	5.14609e+06	4.90515e+06	5.14963e+06
60S acidic ribosomal protein P0;60S acidic ribosomal protein P0-like	RPLP0;RPLP0P6	5.28019e+06	1.01019e+07	5.30159e+06	27527000	4534700	5960200	5.08672e+06	5.01455e+06	4.96099e+06
DBIRD complex subunit ZNF326	ZNF326	4.00002e+06	3.87582e+06	3.82232e+06	2264700	1674100	2196700	7.83785e+06	3.95034e+06	3.22837e+06
FAS-associated factor 2	FAF2	2.91779e+06	3.81135e+06	5.46814e+06	4144900	1513200	1024700	4.43646e+06	5.31023e+06	5.24725e+06
5-nucleotidase domain-containing protein 1	NT5DC1	3.41691e+06	3.56723e+06	3.03958e+06	2863700	2595900	3119800	4.85473e+06	5.14971e+06	4.95102e+06
Methionine--tRNA ligase, cytoplasmic	MARS	4.59998e+06	4.06288e+06	3.06258e+06	4431900	3342000	5084700	4.8424e+06	4.98196e+06	5.11452e+06
Neuropilin-1	NRP1	5.54027e+06	5.24452e+06	5.54571e+06	4258600	4386600	5036100	5.02083e+06	4.87162e+06	5.04251e+06
60S ribosomal protein L23a	RPL23A	5.67847e+06	5.43149e+06	6.13943e+06	5246200	3885400	3246000	5.25651e+06	4.68432e+06	4.96193e+06
Chondroitin sulfate proteoglycan 4	CSPG4	5.40278e+06	5.13423e+06	5.69746e+06	4160400	3756800	4897700	4.9811e+06	4.78617e+06	5.02751e+06
ATP synthase subunit gamma, mitochondrial	ATP5C1	3.29815e+06	4.71286e+06	5.4611e+06	2735900	2469000	3600200	4.95746e+06	4.09712e+06	5.72897e+06
Zinc transporter ZIP14	SLC39A14	4.2914e+06	3.81412e+06	4.08802e+06	2951900	2775900	3337400	4.21343e+06	6.53599e+06	3.87361e+06
Leucine--tRNA ligase, cytoplasmic	LARS	4.88512e+06	4.20464e+06	4.62949e+06	4655900	3113300	4447700	5.00748e+06	4.54908e+06	4.98424e+06
RNA-binding motif protein, X chromosome;RNA-binding motif protein, X chromosome, N-terminally processed;RNA binding motif protein, X-linked-like-1	RBMX;RBMXL1	6.28967e+06	5.56149e+06	6.08522e+06	3845500	3083400	5145300	4.97717e+06	5.06395e+06	4.49544e+06
Frizzled-7	FZD7	5.88381e+06	5.17872e+06	5.69389e+06	4822700	4375000	5977100	4.92958e+06	4.69602e+06	4.90327e+06
RNA-binding protein FUS;TATA-binding protein-associated factor 2N	FUS;TAF15	3.33925e+06	5.46885e+06	5.92429e+06	4065700	1297600	2891900	3.67743e+06	6.01515e+06	4.72468e+06
Acetyl-CoA carboxylase 2;Biotin carboxylase	ACACB	5.79304e+06	5.3739e+06	5.68881e+06	5548000	5165300	6446600	4.7118e+06	5.1234e+06	4.57916e+06
Very-long-chain enoyl-CoA reductase	TECR	4.30709e+06	4.31065e+06	4.77429e+06	4200100	3691700	4624500	4.8051e+06	4.76308e+06	4.61411e+06
Core histone macro-H2A.1	H2AFY	4.37137e+06	4.13813e+06	5.10151e+06	4830500	2837700	4686900	3.88445e+06	5.10015e+06	5.09473e+06
Succinyl-CoA ligase [ADP-forming] subunit beta, mitochondrial	SUCLA2	0	7.25608e+06	4.71223e+06	4609800	3912200	3376000	5.11743e+06	2.82063e+06	5.82219e+06
60S ribosomal protein L35	RPL35	4.78276e+06	5.48116e+06	6.143e+06	5968800	4027200	4994000	4.95023e+06	4.264e+06	4.53235e+06
Cell cycle control protein 50A	TMEM30A	5.74168e+06	5.04917e+06	5.41643e+06	3274100	2989700	3789200	4.67254e+06	4.54272e+06	4.51704e+06
Leucine-rich PPR motif-containing protein, mitochondrial	LRPPRC	3.66442e+06	4.06742e+06	4.14303e+06	2486000	2930800	4065100	4.58356e+06	5.21513e+06	3.92199e+06
Lymphocyte function-associated antigen 3	CD58	5.52511e+06	5.46038e+06	5.26467e+06	3237700	4116500	4488600	5.01753e+06	4.37717e+06	4.29934e+06
Far upstream element-binding protein 3	FUBP3	3.69857e+06	3.66353e+06	4.11825e+06	3480100	2936800	4231600	4.59848e+06	4.51209e+06	4.55552e+06
ATPase family AAA domain-containing protein 3B	ATAD3B	3.80146e+06	3.09923e+06	3.87127e+06	2819200	1929800	3447300	4.86911e+06	3.99023e+06	4.75272e+06
Metalloreductase STEAP3	STEAP3	5.90075e+06	5.83058e+06	6.06846e+06	3757500	3327000	4256500	4.62479e+06	4.53808e+06	4.43788e+06
Nucleolar GTP-binding protein 1	GTPBP4	4.79676e+06	4.6549e+06	5.16098e+06	3323800	3478600	3456300	4.62149e+06	4.65047e+06	4.305e+06
HLA class I histocompatibility antigen, B-7 alpha chain	HLA-B	4.99933e+06	4.80229e+06	5.04917e+06	2974000	4304500	5075400	4.80235e+06	4.43002e+06	4.34104e+06
NKG2D ligand 2	ULBP2	4.85471e+06	5.09687e+06	4.0405e+06	3280900	2970300	4009300	4.58473e+06	4.46599e+06	4.44078e+06
Cellular tumor antigen p53	TP53	8.62238e+06	8.57842e+06	8.52216e+06	4438200	5152200	7617000	3.80026e+06	4.89989e+06	4.75955e+06
Anthrax toxin receptor 1	ANTXR1	5.1403e+06	4.72178e+06	5.13958e+06	4262000	3708500	4822900	5.18183e+06	4.46725e+06	3.80646e+06
Monocarboxylate transporter 10	SLC16A10	5.58325e+06	4.85204e+06	5.48472e+06	5227100	6193600	6227900	4.63374e+06	4.43034e+06	4.36028e+06
Cyclin-dependent kinase 1	CDK1	4.70582e+06	4.77099e+06	4.93023e+06	4409500	3330100	4482900	4.43536e+06	4.32793e+06	4.64591e+06
26S proteasome non-ATPase regulatory subunit 3	PSMD3	3.4301e+06	3.53094e+06	4.25689e+06	3443600	1708100	3884400	4.46662e+06	4.04254e+06	4.85285e+06
Putative ATP-dependent RNA helicase DHX30	DHX30	4.59436e+06	3.35833e+06	4.571e+06	2371200	3012300	3002400	4.24209e+06	4.82591e+06	4.27398e+06
Calcyclin-binding protein	CACYBP	4.26964e+06	3.26293e+06	4.04995e+06	1804700	3006600	3720600	4.25866e+06	4.85151e+06	4.22835e+06
FERM, RhoGEF and pleckstrin domain-containing protein 2	FARP2	4.63083e+06	4.45073e+06	5.36124e+06	3944800	0	5201500	4.86541e+06	4.27445e+06	4.12453e+06
Aspartate--tRNA ligase, cytoplasmic	DARS	4.37949e+06	3.51534e+06	4.72115e+06	4085500	2351000	4553700	4.49748e+06	4.57311e+06	4.0917e+06
Heterogeneous nuclear ribonucleoprotein H3	HNRNPH3	5.16027e+06	4.62735e+06	4.82484e+06	4381400	3626200	4374500	4.42751e+06	4.62361e+06	4.09727e+06
Apolipoprotein B-100;Apolipoprotein B-48	APOB	7.30503e+06	6.77684e+06	6.3684e+06	3425800	2782500	3731000	5.00756e+06	4.10458e+06	4.02227e+06
Histone H1x	H1FX	5.06032e+06	5.2546e+06	6.54208e+06	4782000	5766100	5699200	4.50793e+06	4.43583e+06	4.16631e+06
N-acetyltransferase 10	NAT10	4.6862e+06	4.08053e+06	4.54684e+06	2420700	3516300	4320900	4.23196e+06	4.53133e+06	4.1974e+06
Carbonyl reductase [NADPH] 1	CBR1	3.74832e+06	4.40481e+06	4.94691e+06	1310500	457820	2420500	4.23227e+06	4.0873e+06	4.62541e+06
Nucleolar protein 56	NOP56	3.95945e+06	4.03863e+06	4.37155e+06	1919900	3485000	4073700	4.17047e+06	4.36374e+06	4.39468e+06
Natural cytotoxicity triggering receptor 3 ligand 1	NCR3LG1	2.01628e+06	3.75064e+06	2.57247e+06	4067300	0	4077500	6.82931e+06	1.99578e+06	4.06853e+06
40S ribosomal protein S12	RPS12	3.96748e+06	4.29042e+06	4.7314e+06	4547700	2548100	4315500	4.11706e+06	4.31096e+06	4.3774e+06
ELAV-like protein 1	ELAVL1	5.08091e+06	4.6673e+06	5.0794e+06	4107100	4445800	4910100	4.10788e+06	4.77353e+06	3.87644e+06
Thioredoxin-dependent peroxide reductase, mitochondrial	PRDX3	3.65309e+06	2.4801e+06	2.25354e+06	2201600	0	3898400	4.65102e+06	4.64897e+06	3.42227e+06
Eukaryotic translation initiation factor 3 subunit E	EIF3E	4.51617e+06	3.82152e+06	4.35345e+06	6837700	3686300	3696400	4.39767e+06	4.5889e+06	3.70272e+06
Trifunctional enzyme subunit alpha, mitochondrial;Long-chain enoyl-CoA hydratase;Long chain 3-hydroxyacyl-CoA dehydrogenase	HADHA	2.74865e+06	3.69848e+06	1.33616e+07	2203600	0	1765100	1.74455e+06	5.41452e+06	5.48615e+06
Serine/threonine-protein phosphatase 2A 65 kDa regulatory subunit A alpha isoform	PPP2R1A	2.31577e+06	2.4611e+06	2.86126e+06	4839500	0	2857900	3.33707e+06	5.3045e+06	3.99832e+06
Eukaryotic translation initiation factor 2 subunit 3;Putative eukaryotic translation initiation factor 2 subunit 3-like protein	EIF2S3;EIF2S3L	3.09432e+06	3.79343e+06	5.39021e+06	8993000	3101700	6457600	4.96955e+06	4.80879e+06	2.65995e+06
Dihydrofolate reductase	DHFR	4.0397e+06	5.11185e+06	5.73527e+06	3847200	3014500	4438400	4.18335e+06	5.91149e+06	2.33898e+06
GTP-binding protein SAR1a	SAR1A	5.04168e+06	4.97178e+06	5.17997e+06	3515500	3013300	4423700	3.97445e+06	3.88727e+06	4.45429e+06
ADP-ribosylation factor 5	ARF5	5.16695e+06	3.90471e+06	4.69797e+06	3540700	3438500	4499000	4.22662e+06	4.34379e+06	3.74246e+06
7-dehydrocholesterol reductase	DHCR7	4.80095e+06	4.19911e+06	4.80826e+06	3330000	3774000	4063200	4.50494e+06	4.65997e+06	3.0618e+06
Syndecan-2	SDC2	4.5529e+06	0	0	2886100	0	0	3.93918e+06	4.15256e+06	4.08746e+06
Zinc finger protein 236	ZNF236	0	0	0	11757000	0	0	0	1.21547e+07	0
Ras-related protein Rab-10	RAB10	4.08428e+06	4.57858e+06	4.71669e+06	4136400	3259700	3695600	3.9556e+06	4.3968e+06	3.63958e+06
ADP-ribosylation factor 4	ARF4	0	3.55832e+06	4.2198e+06	0	2484100	3848300	4.62392e+06	3.89686e+06	3.39903e+06
Nuclear pore membrane glycoprotein 210	NUP210	2.83718e+06	5.47572e+06	6.15905e+06	4023700	1922600	5166100	2.3301e+06	4.8863e+06	4.68769e+06
Voltage-dependent anion-selective channel protein 1	VDAC1	4.05548e+06	4.05262e+06	2.7729e+06	4024600	2716400	3249600	3.93259e+06	4.38997e+06	3.54361e+06
CD9 antigen	CD9	4.51938e+06	5.00005e+06	4.93121e+06	2180300	2123800	3174100	3.98206e+06	3.95788e+06	3.88861e+06
Roundabout homolog 1	ROBO1	5.01485e+06	4.8014e+06	5.30239e+06	2460400	803620	2112100	3.9596e+06	3.68835e+06	4.08746e+06
DNA replication licensing factor MCM4	MCM4	1.27223e+06	3.70285e+06	4.6229e+06	2502700	970530	3897800	4.27476e+06	3.21408e+06	4.20157e+06
Nucleosome assembly protein 1-like 1	NAP1L1	3.16235e+06	2.1502e+06	5.35437e+06	0	0	4018200	2.93262e+06	4.34929e+06	4.35989e+06
Cell surface glycoprotein MUC18	MCAM	4.50253e+06	4.43494e+06	4.47837e+06	3549500	3936400	4624500	3.98945e+06	3.81494e+06	3.795e+06
Major prion protein	PRNP	4.32911e+06	4.04291e+06	4.75155e+06	3205400	3516100	4069300	4.09837e+06	3.66683e+06	3.74379e+06
Laminin subunit alpha-5	LAMA5	4.24049e+06	4.497e+06	4.50824e+06	4475700	4168600	5151600	3.81008e+06	3.93306e+06	3.75094e+06
60S ribosomal protein L10a	RPL10A	2.88489e+06	3.76802e+06	4.24147e+06	4221800	2764000	1706000	3.96329e+06	3.60008e+06	3.8912e+06
Neuronal cell adhesion molecule	NRCAM	3.73298e+06	3.9533e+06	4.33731e+06	2872700	2796000	3777500	3.97767e+06	3.52987e+06	3.91076e+06
40S ribosomal protein S25	RPS25	3.85014e+06	3.6152e+06	4.27758e+06	8913600	3230500	3428000	3.73295e+06	4.10277e+06	3.5378e+06
Dolichyl-diphosphooligosaccharide--protein glycosyltransferase subunit 1	RPN1	9.8166e+06	2.11356e+06	2.33967e+06	1533700	3773200	7536400	1.86636e+06	1.73898e+06	7.73363e+06
Volume-regulated anion channel subunit LRRC8D	LRRC8D	3.8883e+06	3.65015e+06	4.6122e+06	2228800	520100	4073900	3.43861e+06	3.91398e+06	3.91225e+06
Sarcoplasmic/endoplasmic reticulum calcium ATPase 2	ATP2A2	3.86387e+06	3.37161e+06	3.68564e+06	2793900	1901400	2098500	3.55241e+06	3.68583e+06	3.93023e+06
T-complex protein 1 subunit beta	CCT2	2.53217e+06	6.38266e+06	2.19656e+06	7265000	2275700	2739400	2.38217e+06	6.38811e+06	2.34683e+06
DNA replication licensing factor MCM3	MCM3	4.18226e+06	3.64783e+06	3.82812e+06	3153300	2843400	3543600	3.44065e+06	3.82594e+06	3.82468e+06
Zinc finger CCCH-type antiviral protein 1-like	ZC3HAV1L	4.64608e+06	3.46318e+06	4.35488e+06	3542500	3009100	4126900	3.9095e+06	3.6512e+06	3.51463e+06
Ubiquitin-conjugating enzyme E2 N;Putative ubiquitin-conjugating enzyme E2 N-like	UBE2N;UBE2NL	4.17237e+06	3.45516e+06	4.23558e+06	3922700	3450600	3981700	3.50089e+06	4.08384e+06	3.44261e+06
Transmembrane protein 263	TMEM263	4.26527e+06	4.03978e+06	4.07714e+06	2412500	0	3901400	3.47246e+06	3.88924e+06	3.60699e+06
Hepatocyte growth factor receptor	MET	4.75904e+06	4.38894e+06	4.52526e+06	3401600	3361700	4379100	3.71073e+06	3.66008e+06	3.5162e+06
ATP-binding cassette sub-family E member 1	ABCE1	3.80681e+06	3.63785e+06	3.74029e+06	3626500	3052400	3619200	3.78062e+06	3.49013e+06	3.60086e+06
Ribosome biogenesis protein BRX1 homolog	BRIX1	3.03182e+06	3.83284e+06	3.75001e+06	2912600	1750700	3519300	3.43971e+06	3.59395e+06	3.75542e+06
ADP-ribosylation factor-like protein 1	ARL1	8.65599e+06	2.72056e+06	3.71203e+06	3049000	0	11090000	2.98861e+06	2.90882e+06	4.8695e+06
Glypican-6;Secreted glypican-6	GPC6	1.93113e+06	2.78877e+06	3.49252e+06	868290	786440	2475700	3.88256e+06	4.10685e+06	2.76479e+06
Pyrroline-5-carboxylate reductase 3	PYCRL	3.27568e+06	2.89353e+06	3.54521e+06	2560000	1419400	3580000	3.13351e+06	3.82814e+06	3.79013e+06
Importin subunit beta-1	KPNB1	2.05355e+06	2.01459e+06	3.44e+06	4430500	1745500	2975200	3.99856e+06	2.29547e+06	4.43795e+06
Kin of IRRE-like protein 1	KIRREL	4.23888e+06	3.86619e+06	4.00885e+06	2635700	3011600	3781400	3.69023e+06	3.68434e+06	3.35152e+06
Sodium bicarbonate cotransporter 3	SLC4A7	4.45795e+06	4.06395e+06	3.88687e+06	1826900	1416400	1874600	3.27149e+06	2.65531e+06	4.79811e+06
Nectin-1	PVRL1	3.01158e+06	3.65292e+06	4.05708e+06	2974000	1803900	3030500	3.09471e+06	3.65662e+06	3.90204e+06
Y+L amino acid transporter 2	SLC7A6	2.91734e+06	3.69366e+06	4.00439e+06	3242500	2554900	2869700	2.98091e+06	3.57102e+06	4.09892e+06
Microfibril-associated glycoprotein 3;Microfibrillar-associated protein 3-like	MFAP3;MFAP3L	4.34052e+06	4.32706e+06	4.18191e+06	2824900	2662700	3779400	3.63149e+06	3.50214e+06	3.4935e+06
V-type proton ATPase 116 kDa subunit a isoform 1	ATP6V0A1	4.01045e+06	3.94964e+06	4.08873e+06	3420000	2752000	3669700	3.48675e+06	3.63832e+06	3.49696e+06
AP-2 complex subunit mu	AP2M1	3.61315e+06	4.10853e+06	3.85968e+06	3652000	1634400	4193900	3.51204e+06	3.77316e+06	3.33479e+06
Chloride intracellular channel protein 4	CLIC4	3.57231e+06	3.07221e+06	3.52069e+06	3955300	2776800	3102900	3.62395e+06	3.77528e+06	3.20466e+06
Prostaglandin E synthase 3	PTGES3	4.09551e+06	3.44999e+06	3.58631e+06	2738200	1995900	3085700	3.89536e+06	3.51644e+06	3.16484e+06
Ras-related protein Rab-5C	RAB5C	3.96694e+06	3.709e+06	3.56714e+06	2644000	2865900	3419400	3.51424e+06	3.62536e+06	3.39471e+06
Discoidin, CUB and LCCL domain-containing protein 2	DCBLD2	4.19787e+06	3.78487e+06	3.65514e+06	3214000	2917100	3710500	3.30455e+06	3.71379e+06	3.50269e+06
Sodium- and chloride-dependent glycine transporter 1	SLC6A9	2.65958e+06	3.60735e+06	2.82426e+06	2224900	1702300	2946900	3.64845e+06	3.73099e+06	3.10782e+06
Filamin-A	FLNA	6.21602e+06	3.22601e+06	4.01393e+06	3214700	2710900	3506100	3.56285e+06	3.40727e+06	3.514e+06
Dolichyl-diphosphooligosaccharide--protein glycosyltransferase 48 kDa subunit	DDOST	4.07803e+06	4.39375e+06	3.79807e+06	2950700	3595800	4599000	3.41426e+06	3.53206e+06	3.52806e+06
Latrophilin-1	LPHN1	4.00751e+06	4.0783e+06	4.29906e+06	3033600	2865900	3749200	3.55908e+06	3.26159e+06	3.6051e+06
Guanine nucleotide-binding protein G(s) subunit alpha isoforms XLas	GNAS	4.26028e+06	4.02534e+06	3.91772e+06	3046900	2922900	3499400	3.74411e+06	3.4533e+06	3.21746e+06
Agrin;Agrin N-terminal 110 kDa subunit;Agrin C-terminal 110 kDa subunit;Agrin C-terminal 90 kDa fragment;Agrin C-terminal 22 kDa fragment	AGRN	3.03967e+06	3.61413e+06	3.46862e+06	2888600	3037500	3565500	3.72141e+06	3.6501e+06	3.02285e+06
Pyruvate dehydrogenase E1 component subunit alpha, somatic form, mitochondrial	PDHA1	3.78452e+06	3.84461e+06	3.94501e+06	2895800	1666600	3568300	3.13994e+06	3.63267e+06	3.6022e+06
Succinyl-CoA ligase [ADP/GDP-forming] subunit alpha, mitochondrial	SUCLG1	4.62602e+06	5.10552e+06	3.52345e+06	2090900	2569500	3404700	3.71921e+06	3.35874e+06	3.29583e+06
YEATS domain-containing protein 2	YEATS2	5.30801e+06	4.25386e+06	4.92016e+06	1839400	1982500	3291200	3.83701e+06	3.42856e+06	3.03416e+06
Tyrosine-protein phosphatase non-receptor type 11	PTPN11	4.23585e+06	3.45676e+06	4.07812e+06	1139300	1995400	2205800	2.69159e+06	3.9911e+06	3.61146e+06
Casein kinase II subunit alpha 3;Casein kinase II subunit alpha	CSNK2A3;CSNK2A1	0	3.03904e+06	1.64448e+06	0	0	0	2.09395e+06	5.77562e+06	2.41547e+06
Ephrin-B3	EFNB3	3.91505e+06	4.01313e+06	3.77498e+06	3263800	2831900	3388900	3.59042e+06	3.38356e+06	3.29222e+06
Guanine nucleotide-binding protein G(I)/G(S)/G(T) subunit beta-1	GNB1	3.73173e+06	3.57124e+06	3.75438e+06	3397600	2371500	3065200	3.56686e+06	3.74089e+06	2.94055e+06
Semaphorin-4D	SEMA4D	3.6341e+06	3.55109e+06	4.29568e+06	3321400	2575800	3645200	3.9461e+06	3.49201e+06	2.80924e+06
Discoidin domain-containing receptor 2	DDR2	3.77016e+06	3.79504e+06	3.80975e+06	2563900	2883000	3545900	3.43633e+06	3.53434e+06	3.21589e+06
Glypican-1;Secreted glypican-1	GPC1	2.95345e+06	2.66207e+06	3.25624e+06	2724300	0	2659500	2.96152e+06	3.59497e+06	3.58782e+06
PHD finger protein 6	PHF6	1.76155e+06	2.93642e+06	3.24251e+06	2342200	2124100	2964200	3.11536e+06	3.58523e+06	3.44128e+06
Zinc transporter 1	SLC30A1	4.5875e+06	4.35247e+06	4.6878e+06	2055800	2195100	2813100	3.54141e+06	3.32827e+06	3.27157e+06
AP-3 complex subunit beta-1	AP3B1	2.03732e+06	2.96584e+06	3.22477e+06	2628000	1732000	1627100	3.85272e+06	2.90136e+06	3.38332e+06
26S protease regulatory subunit 7	PSMC2	3.2952e+06	3.37661e+06	3.66058e+06	3115200	2805600	3273200	3.16994e+06	3.44835e+06	3.51157e+06
Syndecan-4	SDC4	4.1104e+06	3.57766e+06	3.6522e+06	2446200	0	0	3.55539e+06	3.49955e+06	3.06636e+06
C-type mannose receptor 2	MRC2	3.55725e+06	3.59407e+06	3.73869e+06	2827700	2926400	3796500	3.28672e+06	3.50827e+06	3.29403e+06
NF-kappa-B-repressing factor	NKRF	3.55404e+06	3.08282e+06	2.61241e+06	2174000	2459100	2508100	3.97099e+06	2.94526e+06	3.16013e+06
rRNA 2-O-methyltransferase fibrillarin	FBL	2.14262e+06	3.06116e+06	2.9103e+06	2486300	486880	2188300	3.24597e+06	2.89248e+06	3.8367e+06
Kinase D-interacting substrate of 220 kDa	KIDINS220	3.69295e+06	3.76009e+06	3.63063e+06	2788000	1447000	4432300	3.20764e+06	3.40217e+06	3.33534e+06
26S protease regulatory subunit 8	PSMC5	3.62082e+06	3.38713e+06	3.5033e+06	3368400	2814000	3476600	3.61091e+06	3.30722e+06	3.02419e+06
Cadherin EGF LAG seven-pass G-type receptor 2	CELSR2	4.05886e+06	2.24641e+06	2.40912e+06	2903200	2654600	2367100	3.33769e+06	3.34727e+06	3.23018e+06
Palmitoyltransferase ZDHHC5	ZDHHC5	5.78083e+06	4.48042e+06	5.2283e+06	2386800	919970	2534300	3.34531e+06	3.05466e+06	3.49892e+06
Creatine kinase B-type	CKB	1.80604e+06	2.29937e+06	2.82256e+06	2337400	1189100	1754800	2.39615e+06	3.43453e+06	4.04324e+06
Laminin subunit alpha-1	LAMA1	2.9785e+06	2.89389e+06	3.17038e+06	2445300	2217400	3026000	3.12227e+06	3.26081e+06	3.42801e+06
Valine--tRNA ligase	VARS	3.52738e+06	2.76425e+06	3.52149e+06	1935800	2335900	3432700	2.96246e+06	3.21699e+06	3.60887e+06
Serine/threonine-protein phosphatase PGAM5, mitochondrial	PGAM5	3.93101e+06	4.19377e+06	4.01384e+06	2199200	1184900	3436500	3.25531e+06	3.82578e+06	2.70228e+06
Probable ATP-dependent RNA helicase DDX6	DDX6	3.26061e+06	3.22468e+06	3.60905e+06	3298200	2386900	3015800	3.88028e+06	2.89241e+06	2.96529e+06
Integrin beta-5	ITGB5	0	2.90655e+06	4.07474e+06	2288300	0	3614300	2.71084e+06	2.96324e+06	4.02604e+06
Ras-related protein Rab-14	RAB14	3.8324e+06	3.71925e+06	3.58578e+06	3669200	2849200	3866600	3.47992e+06	3.13916e+06	3.03282e+06
Guanine nucleotide-binding protein-like 3	GNL3	3.8332e+06	3.33033e+06	3.48351e+06	2614900	2896000	3704500	3.45471e+06	3.03392e+06	3.02442e+06
SWI/SNF-related matrix-associated actin-dependent regulator of chromatin subfamily A member 5	SMARCA5	3.21389e+06	3.08362e+06	3.23769e+06	2222300	2358800	2923600	3.36534e+06	2.92256e+06	3.16091e+06
Tricarboxylate transport protein, mitochondrial	SLC25A1	3.10315e+06	3.01934e+06	2.98439e+06	2788800	1946800	3663900	3.05175e+06	3.24597e+06	3.14866e+06
Golgi membrane protein 1	GOLM1	3.13783e+06	3.40808e+06	3.66174e+06	3640800	4445900	3982600	3.9234e+06	2.68335e+06	2.83256e+06
Nuclear pore complex protein Nup155	NUP155	2.99544e+06	3.03102e+06	2.99634e+06	1964500	1392600	2460800	3.37405e+06	3.0472e+06	3.01241e+06
Arginine--tRNA ligase, cytoplasmic	RARS	3.0452e+06	3.14167e+06	3.14006e+06	2774800	2773600	3700900	3.47371e+06	2.99764e+06	2.91455e+06
Pre-mRNA-splicing factor ATP-dependent RNA helicase DHX15	DHX15	2.86518e+06	2.90637e+06	2.72047e+06	2188100	1737900	2778100	3.18722e+06	3.06267e+06	3.12981e+06
Cullin-associated NEDD8-dissociated protein 1	CAND1	3.09736e+06	2.3953e+06	2.68026e+06	3916600	2566600	3318000	3.24707e+06	3.41466e+06	2.71021e+06
Protein disulfide-isomerase	P4HB	3.86583e+06	2.73064e+06	3.03066e+06	2808600	1592300	2561100	2.89837e+06	2.73604e+06	3.72055e+06
Volume-regulated anion channel subunit LRRC8C	LRRC8C	3.57383e+06	3.82268e+06	4.08793e+06	2818200	2619200	3483600	3.09856e+06	3.08536e+06	3.16115e+06
Peptidyl-prolyl cis-trans isomerase A;Peptidyl-prolyl cis-trans isomerase A, N-terminally processed	PPIA	3.88188e+06	3.22022e+06	3.19695e+06	38360000	3479200	3836200	2.62296e+06	3.09118e+06	3.61932e+06
DNA topoisomerase 1	TOP1	3.11287e+06	3.34754e+06	3.5083e+06	2048000	2102200	2889400	3.03298e+06	3.01618e+06	3.25837e+06
A disintegrin and metalloproteinase with thrombospondin motifs 1	ADAMTS1	3.59701e+06	3.20132e+06	3.73913e+06	2376700	2639600	3167400	3.02466e+06	3.21549e+06	3.06267e+06
Spermidine synthase	SRM	2.57478e+06	2.08387e+06	2.84369e+06	739360	1574700	3228600	3.20332e+06	3.12157e+06	2.95154e+06
Probable ATP-dependent RNA helicase DDX20	DDX20	3.5107e+06	839520	2.22608e+06	639140	812690	2043500	3.37665e+06	2.70337e+06	3.18204e+06
Cystathionine beta-synthase	CBS	3.98129e+06	3.02549e+06	2.57398e+06	2294800	2859100	3513500	2.84576e+06	3.86206e+06	2.54961e+06
Electron transfer flavoprotein subunit alpha, mitochondrial	ETFA	2.31194e+06	1.75977e+06	3.21086e+06	1281200	682680	2193700	2.61518e+06	3.77819e+06	2.85165e+06
ATP-dependent RNA helicase DDX39A	DDX39A	3.13855e+06	3.22905e+06	3.40585e+06	2770600	0	3254900	3.08921e+06	3.20552e+06	2.94856e+06
Translational activator GCN1	GCN1L1	1.5078e+06	2.70398e+06	3.12963e+06	2346200	964960	2339900	3.71576e+06	2.48866e+06	3.02858e+06
Basal cell adhesion molecule	BCAM	3.83516e+06	3.56812e+06	3.61056e+06	2451300	2317700	2912700	3.12659e+06	3.02026e+06	3.05458e+06
Staphylococcal nuclease domain-containing protein 1	SND1	3.19285e+06	3.14274e+06	3.18366e+06	2811700	2683300	3406200	2.98932e+06	3.11654e+06	3.0779e+06
Protein sidekick-1	SDK1	3.79602e+06	3.38962e+06	3.92361e+06	2694900	2819200	3430800	3.13916e+06	3.06707e+06	2.929e+06
Exportin-1	XPO1	1.26296e+06	0	815839	943100	0	0	4.33013e+06	1.61285e+06	3.14364e+06
Asparagine synthetase [glutamine-hydrolyzing]	ASNS	2.78467e+06	2.65931e+06	3.36644e+06	1496500	1744200	2483300	3.03659e+06	3.11191e+06	2.89869e+06
DnaJ homolog subfamily A member 1	DNAJA1	3.35396e+06	3.39551e+06	3.28878e+06	3325400	2061100	3493800	2.74515e+06	3.21494e+06	3.07013e+06
Leucine-rich repeat-containing protein 4B	LRRC4B	2.25149e+06	3.25098e+06	3.4918e+06	2790000	2050900	2817100	2.87474e+06	2.91856e+06	3.19987e+06
Cationic amino acid transporter 2	SLC7A2	3.08576e+06	3.51837e+06	3.28495e+06	2264100	2003000	2546000	3.25484e+06	2.77413e+06	2.91432e+06
Tetraspanin-6	TSPAN6	0	3.39123e+06	3.29119e+06	3176900	0	0	2.6378e+06	3.54102e+06	2.74822e+06
Eukaryotic initiation factor 4A-III;Eukaryotic initiation factor 4A-III, N-terminally processed	EIF4A3	3.33069e+06	3.17154e+06	3.20007e+06	2458400	2292000	3300500	3.09887e+06	2.99246e+06	2.80743e+06
Protocadherin-10	PCDH10	5.16758e+06	4.56735e+06	4.76832e+06	3784400	3775000	4655300	3.03604e+06	3.03063e+06	2.82667e+06
MHC class I polypeptide-related sequence A	MICA	5.23481e+06	0	6.43616e+06	0	0	6848400	0	3.79578e+06	5.09709e+06
E3 SUMO-protein ligase RanBP2	RANBP2	2.66341e+06	2.60118e+06	2.8354e+06	1770600	1404000	2512100	2.88879e+06	2.84678e+06	3.13916e+06
ATP-dependent 6-phosphofructokinase, liver type	PFKL	2.72074e+06	2.65913e+06	3.00712e+06	2039700	1396400	2751400	3.11568e+06	3.09871e+06	2.62845e+06
Microtubule-associated protein 4	MAP4	1.45617e+06	2.59618e+06	3.222e+06	2844200	2079700	3377600	2.97086e+06	2.67094e+06	3.18683e+06
ATP-binding cassette sub-family D member 3	ABCD3	3.27042e+06	3.40844e+06	3.3495e+06	2464200	2572500	3270800	3.09063e+06	2.98523e+06	2.73361e+06
Polypyrimidine tract-binding protein 1	PTBP1	2.44461e+06	3.11866e+06	3.12562e+06	3310800	2745000	2758100	2.91165e+06	3.01445e+06	2.85306e+06
Sulfate transporter	SLC26A2	2.95372e+06	2.19416e+06	3.60958e+06	0	1420400	2512900	2.70275e+06	2.84018e+06	3.21722e+06
Thioredoxin-related transmembrane protein 1	TMX1	3.7304e+06	3.24331e+06	3.10975e+06	2014800	2002400	2523500	2.88864e+06	3.05167e+06	2.80924e+06
Pyruvate dehydrogenase E1 component subunit beta, mitochondrial	PDHB	2.3172e+06	1.99988e+06	4.3531e+06	1533300	1061300	1648200	2.61235e+06	2.9272e+06	3.19618e+06
Reticulon-1	RTN1	3.5897e+06	3.38427e+06	3.40211e+06	5550500	2566200	2862000	2.86877e+06	3.16586e+06	2.68358e+06
Prelamin-A/C;Lamin-A/C	LMNA	3.21175e+06	3.3577e+06	2.88007e+06	20965000	6263800	3069200	2.8639e+06	3.3618e+06	2.41633e+06
Serine/arginine-rich splicing factor 6	SRSF6	3.03601e+06	2.73447e+06	3.09441e+06	2455400	1906200	2957000	2.72411e+06	3.10429e+06	2.80979e+06
Feline leukemia virus subgroup C receptor-related protein 1	FLVCR1	4.62646e+06	4.14027e+06	4.52633e+06	2534400	2188800	2966000	2.82754e+06	2.97353e+06	2.83547e+06
Constitutive coactivator of PPAR-gamma-like protein 1	FAM120A	2.56747e+06	2.23437e+06	2.66029e+06	1855300	1674200	1982300	3.09824e+06	2.82557e+06	2.71201e+06
U5 small nuclear ribonucleoprotein 200 kDa helicase	SNRNP200	2.71263e+06	2.59217e+06	3.05697e+06	2614100	1940700	2657000	3.02686e+06	2.96073e+06	2.63371e+06
Splicing factor U2AF 35 kDa subunit	U2AF1	3.5198e+06	2.50827e+06	2.43676e+06	2154000	0	2009600	2.6301e+06	2.80335e+06	3.0801e+06
Dolichyl-diphosphooligosaccharide--protein glycosyltransferase subunit 2	RPN2	3.59737e+06	3.04912e+06	2.51531e+06	2258500	1948800	2335000	3.15628e+06	3.07916e+06	2.26453e+06
Eukaryotic translation initiation factor 5A-2;Eukaryotic translation initiation factor 5A-1-like;Eukaryotic translation initiation factor 5A-1	EIF5A2;EIF5AL1;EIF5A	1.73676e+06	3.94625e+06	2.31176e+06	6140700	0	1368500	2.53272e+06	1.01325e+06	4.95274e+06
Chromobox protein homolog 3	CBX3	3.13329e+06	3.09423e+06	3.98005e+06	2650800	2453200	2895600	2.63104e+06	2.74971e+06	3.10515e+06
DNA replication licensing factor MCM5	MCM5	2.87419e+06	2.95265e+06	2.70425e+06	1796800	1763600	2651600	2.92076e+06	2.78646e+06	2.7684e+06
Cadherin EGF LAG seven-pass G-type receptor 1	CELSR1	3.28869e+06	2.81338e+06	3.71016e+06	2614000	2576100	3033600	2.99701e+06	2.77248e+06	2.69167e+06
Pre-mRNA-processing-splicing factor 8	PRPF8	2.80767e+06	2.95925e+06	3.04653e+06	2151400	1209000	2641200	3.02521e+06	2.72364e+06	2.69709e+06
Integrin alpha-3;Integrin alpha-3 heavy chain;Integrin alpha-3 light chain	ITGA3	3.60183e+06	3.32579e+06	3.49439e+06	2787300	2273100	3166800	3.03604e+06	2.93269e+06	2.46047e+06
DNA ligase 3	LIG3	2.82969e+06	2.73929e+06	3.412e+06	533580	2113600	3080000	3.21157e+06	2.73856e+06	2.45984e+06
Hypoxia up-regulated protein 1	HYOU1	3.62456e+06	3.61725e+06	3.74538e+06	2319100	2373400	3139000	3.13743e+06	2.78269e+06	2.48474e+06
BAG family molecular chaperone regulator 4	BAG4	2.48232e+06	3.11965e+06	2.92688e+06	1555900	1366700	804300	2.97023e+06	2.88204e+06	2.55008e+06
Ephrin type-A receptor 4	EPHA4	2.53805e+06	2.97966e+06	2.98519e+06	2550900	2367600	3096100	2.71225e+06	2.78159e+06	2.9034e+06
Dihydrolipoyllysine-residue acetyltransferase component of pyruvate dehydrogenase complex, mitochondrial	DLAT	0	0	0	0	3408300	0	3.74238e+06	0	4.6463e+06
Eukaryotic translation initiation factor 3 subunit G	EIF3G	3.20319e+06	2.29214e+06	3.02442e+06	0	1808900	2344200	2.84937e+06	3.00385e+06	2.51733e+06
26S proteasome non-ATPase regulatory subunit 4	PSMD4	2.0309e+06	2.64005e+06	3.06704e+06	2747600	2225800	1479900	3.13272e+06	2.6389e+06	2.59547e+06
RuvB-like 1	RUVBL1	3.51935e+06	2.51781e+06	4.2247e+06	3110100	2231100	2243000	2.46738e+06	2.60796e+06	3.28476e+06
Gem-associated protein 4	GEMIN4	1.80256e+06	2.67794e+06	1.32118e+06	1095200	865310	1170000	3.07625e+06	2.6184e+06	2.63214e+06
Eukaryotic translation initiation factor 3 subunit B	EIF3B	1.37406e+06	2.65744e+06	2.62427e+06	2568500	1322100	1960800	2.38131e+06	2.95005e+06	2.98908e+06
MAGUK p55 subfamily member 2;MAGUK p55 subfamily member 6	MPP2;MPP6	4.59026e+06	0	4.8894e+06	0	0	0	0	4.489e+06	3.83128e+06
Probable ATP-dependent RNA helicase DDX5	DDX5	4.66382e+06	2.94694e+06	2.95809e+06	2271900	3320400	4265400	2.81324e+06	2.79157e+06	2.69167e+06
Protein RRP5 homolog	PDCD11	3.12e+06	2.93054e+06	2.9218e+06	1048900	2033400	2519000	2.93175e+06	2.54536e+06	2.81615e+06
RNA-binding protein Raly	RALY	2.50898e+06	2.38871e+06	2.67054e+06	1514100	1735300	2814000	2.72238e+06	3.01429e+06	2.53539e+06
Disintegrin and metalloproteinase domain-containing protein 9	ADAM9	2.92331e+06	3.11759e+06	3.34219e+06	2036500	2134300	2592700	2.97667e+06	2.67683e+06	2.56217e+06
ATPase family AAA domain-containing protein 3A	ATAD3A	3.75331e+06	2.19514e+06	2.81748e+06	0	0	2632900	2.6217e+06	2.7706e+06	2.8156e+06
Lipolysis-stimulated lipoprotein receptor	LSR	3.72772e+06	3.1299e+06	3.66246e+06	1972400	2032100	2413400	2.90065e+06	2.61911e+06	2.65869e+06
Heterogeneous nuclear ribonucleoprotein A3	HNRNPA3	2.28742e+06	2.69506e+06	2.89576e+06	1939200	1705800	479890	2.80076e+06	2.47343e+06	2.85926e+06
Aminoacyl tRNA synthase complex-interacting multifunctional protein 2	AIMP2	2.31265e+06	2.69729e+06	2.26049e+06	2255100	2179800	2561900	2.54984e+06	2.78976e+06	2.79259e+06
Reticulon-4 receptor-like 2	RTN4RL2	2.90085e+06	2.83852e+06	3.48868e+06	1734300	1702000	2813800	2.83484e+06	2.58934e+06	2.6806e+06
FAST kinase domain-containing protein 5	FASTKD5	3.1406e+06	2.94427e+06	0	2110800	0	0	2.81717e+06	2.68767e+06	2.59806e+06
Nucleolar transcription factor 1	UBTF	2.38532e+06	1.91e+06	1.98481e+06	1537400	2213200	2021500	3.17144e+06	2.17217e+06	2.72364e+06
Eukaryotic translation initiation factor 4 gamma 1	EIF4G1	2.15876e+06	1.31191e+06	555008	1437000	1422200	3968100	1.72814e+06	3.01555e+06	3.29183e+06
Collagen alpha-1(IV) chain;Arresten;Collagen alpha-5(IV) chain	COL4A1;COL4A5	0	3.13953e+06	3.16842e+06	2464300	3248000	3319600	2.65649e+06	2.59979e+06	2.75466e+06
E3 ubiquitin-protein ligase RBBP6	RBBP6	1.89253e+06	3.16173e+06	2.95327e+06	0	0	3517000	2.48819e+06	2.42898e+06	3.07727e+06
Ubiquitin-like modifier-activating enzyme 1	UBA1	2.58967e+06	2.4825e+06	2.56177e+06	2505700	2058400	2674600	2.75772e+06	2.67801e+06	2.54489e+06
Nuclear pore complex protein Nup160	NUP160	2.45504e+06	2.95274e+06	2.26905e+06	3154800	621250	1953500	2.51324e+06	2.81576e+06	2.64345e+06
Ketosamine-3-kinase	FN3KRP	1.38574e+06	2.63827e+06	2.89175e+06	1963900	1261800	2440500	2.94832e+06	2.61879e+06	2.3806e+06
Probable 28S rRNA (cytosine(4447)-C(5))-methyltransferase	NOP2	3.95276e+06	2.37988e+06	2.90397e+06	1373700	1228600	2528000	2.77782e+06	2.74351e+06	2.42136e+06
Cytosolic acyl coenzyme A thioester hydrolase	ACOT7	1.34356e+06	2.80696e+06	3.4943e+06	3060800	1494700	2542800	2.7673e+06	3.31248e+06	1.83055e+06
Cytochrome b-c1 complex subunit 1, mitochondrial	UQCRC1	2.28733e+06	2.64843e+06	2.63443e+06	2613100	2301600	2245700	2.77382e+06	2.63458e+06	2.48772e+06
Tubulin--tyrosine ligase-like protein 12	TTLL12	3.54949e+06	3.71132e+06	3.98754e+06	2438200	1826100	2899400	2.8083e+06	3.25209e+06	1.82764e+06
Serpin H1	SERPINH1	4.24575e+06	3.04698e+06	3.39069e+06	2361400	1763600	2651800	2.69089e+06	2.63584e+06	2.54631e+06
Probable ATP-dependent RNA helicase DDX41	DDX41	2.09991e+06	2.32665e+06	3.54735e+06	1533500	969680	786750	2.74343e+06	2.47021e+06	2.65885e+06
Xenotropic and polytropic retrovirus receptor 1	XPR1	2.64424e+06	2.90878e+06	3.03985e+06	2142300	2054400	2469900	2.77657e+06	2.63466e+06	2.45851e+06
Neurogenic locus notch homolog protein 3;Notch 3 extracellular truncation;Notch 3 intracellular domain	NOTCH3	3.41076e+06	3.30037e+06	3.45266e+06	2079800	937440	2704700	2.49966e+06	2.64659e+06	2.6996e+06
Heterogeneous nuclear ribonucleoprotein D-like	HNRNPDL	3.04216e+06	2.97467e+06	2.96005e+06	907650	1709400	2236200	2.47013e+06	2.90803e+06	2.46078e+06
SPARC-related modular calcium-binding protein 1	SMOC1	3.22512e+06	2.68837e+06	2.59449e+06	1766800	2027400	2640100	2.6396e+06	2.54042e+06	2.61353e+06
Adenosylhomocysteinase	AHCY	3.29556e+06	3.25856e+06	3.72032e+06	2624500	1557800	2439000	2.49542e+06	2.69678e+06	2.59767e+06
Eukaryotic translation initiation factor 2 subunit 1	EIF2S1	3.00748e+06	2.54982e+06	2.89906e+06	3205700	2688300	3098500	2.63788e+06	2.56115e+06	2.5734e+06
NADH dehydrogenase [ubiquinone] 1 alpha subcomplex subunit 10, mitochondrial	NDUFA10	1.86819e+06	2.1831e+06	3.61048e+06	2092200	1578400	0	4.01049e+06	2.14822e+06	1.59982e+06
Proteinase-activated receptor 1	F2R	3.4515e+06	3.3364e+06	3.34763e+06	2454400	2246400	2811900	2.65806e+06	2.76196e+06	2.32209e+06
FACT complex subunit SSRP1	SSRP1	2.82764e+06	2.07459e+06	2.7943e+06	2154600	1574100	1937200	2.71303e+06	2.4505e+06	2.55997e+06
Protein Wnt-5a	WNT5A	2.70772e+06	3.28691e+06	3.10574e+06	2973600	2195800	3373300	2.61926e+06	2.75756e+06	2.32374e+06
Isocitrate dehydrogenase [NADP], mitochondrial	IDH2	1.26769e+06	2.85083e+06	3.14987e+06	3628400	0	2519200	1.82513e+06	2.77225e+06	3.10154e+06
Proliferating cell nuclear antigen	PCNA	1.16613e+06	1.00199e+06	2.35661e+06	2310700	1957200	2983800	3.69408e+06	2.93631e+06	1.05063e+06
Replication protein A 70 kDa DNA-binding subunit;Replication protein A 70 kDa DNA-binding subunit, N-terminally processed	RPA1	3.09682e+06	2.71174e+06	2.72983e+06	2317900	2426100	2666000	2.95233e+06	2.49235e+06	2.22707e+06
Heat shock protein 105 kDa	HSPH1	2.45094e+06	1.64867e+06	1.80551e+06	1055300	1867300	1288400	1.92102e+06	3.73735e+06	2.00992e+06
Reticulocalbin-2	RCN2	2.13362e+06	0	3.77756e+06	2499500	1603000	2369100	2.20516e+06	2.60371e+06	2.83296e+06
Plasma membrane calcium-transporting ATPase 1	ATP2B1	4.44609e+06	3.50794e+06	3.71738e+06	1861100	1004200	1898000	2.73707e+06	2.34424e+06	2.50625e+06
Treacle protein	TCOF1	2.59913e+06	2.37667e+06	2.51915e+06	2586800	2701300	3382600	2.37652e+06	2.8094e+06	2.39788e+06
AP-3 complex subunit delta-1	AP3D1	2.8116e+06	2.73813e+06	2.90878e+06	2893800	2590700	2606200	2.74782e+06	2.36599e+06	2.45285e+06
Protein FAM171A1	FAM171A1	1.30683e+06	2.84708e+06	3.65354e+06	2882100	1656600	2409700	2.43015e+06	2.36167e+06	2.77138e+06
DNA repair protein RAD50	RAD50	3.33078e+06	3.16405e+06	2.62668e+06	1535900	2055800	2613800	2.59853e+06	2.51717e+06	2.42748e+06
Zinc finger protein 703	ZNF703	1.17523e+06	1.61372e+06	1.80408e+06	1086000	0	0	2.41657e+06	2.63748e+06	2.47468e+06
Alpha-enolase	ENO1	3.01283e+06	3.29823e+06	2.7893e+06	6855800	2077500	3756400	1.81893e+06	2.82824e+06	2.87654e+06
Alkaline phosphatase, tissue-nonspecific isozyme	ALPL	3.00409e+06	2.54465e+06	2.80152e+06	2330800	1935100	2375800	2.44036e+06	2.47217e+06	2.60159e+06
Probable ATP-dependent RNA helicase DDX52	DDX52	1.84518e+06	2.37141e+06	3.13088e+06	0	1219700	0	2.08421e+06	2.21081e+06	3.19311e+06
Stomatin-like protein 2, mitochondrial	STOML2	1.82325e+06	1.57217e+06	1.60284e+06	1922000	877230	1382500	2.51474e+06	2.73903e+06	2.2284e+06
Protein transport protein Sec23A	SEC23A	2.84227e+06	1.2248e+06	2.65102e+06	2308300	1037100	1597900	2.51953e+06	2.51882e+06	2.43479e+06
GTP-binding protein Rheb	RHEB	2.56284e+06	2.10723e+06	2.48411e+06	2130400	0	1862200	2.64298e+06	2.70385e+06	2.11453e+06
Leucine-rich repeat transmembrane protein FLRT3	FLRT3	3.03262e+06	2.8198e+06	3.07622e+06	2226500	2237000	2784500	2.71657e+06	2.41932e+06	2.3144e+06
Cytochrome b-c1 complex subunit 2, mitochondrial	UQCRC2	2.13781e+06	2.67349e+06	2.48955e+06	2025000	2081900	2722100	2.41822e+06	2.72536e+06	2.26178e+06
KH domain-containing, RNA-binding, signal transduction-associated protein 1	KHDRBS1	2.44185e+06	1.93479e+06	2.58967e+06	2156800	0	0	2.04777e+06	2.47036e+06	2.86508e+06
Interferon gamma receptor 1	IFNGR1	3.97586e+06	2.84539e+06	2.44996e+06	2227200	2978600	3238700	2.50115e+06	2.75144e+06	2.12913e+06
ICOS ligand	ICOSLG	3.12384e+06	2.87e+06	2.85546e+06	2646600	2116500	2811900	2.26751e+06	2.59665e+06	2.47335e+06
Nuclear pore complex protein Nup214	NUP214	3.09272e+06	1.56076e+06	3.03717e+06	2096600	1052600	2625700	2.42694e+06	2.43879e+06	2.46015e+06
Pre-mRNA-processing factor 40 homolog A	PRPF40A	2.39209e+06	2.10045e+06	2.57461e+06	2137900	1779300	2475000	2.31063e+06	2.39442e+06	2.61612e+06
Podocalyxin	PODXL	3.52916e+06	2.80152e+06	2.8074e+06	1664000	1665100	2958200	2.68484e+06	2.22118e+06	2.41162e+06
Endoplasmic reticulum resident protein 44	ERP44	3.05554e+06	3.05179e+06	3.17493e+06	1814600	1921600	1965500	2.54584e+06	2.48937e+06	2.26374e+06
Replication factor C subunit 2	RFC2	3.12063e+06	2.31533e+06	3.1562e+06	1892100	1508400	2499000	2.44955e+06	2.62673e+06	2.18882e+06
RNA-binding protein 39	RBM39	2.89006e+06	1.62335e+06	1.9158e+06	0	1381400	2609400	2.7483e+06	2.08987e+06	2.41311e+06
26S protease regulatory subunit 4	PSMC1	2.74669e+06	2.27699e+06	2.50149e+06	2666200	1712300	2638000	2.48811e+06	2.40196e+06	2.35633e+06
Cytoplasmic FMR1-interacting protein 1	CYFIP1	1.63405e+06	2.15724e+06	2.12934e+06	1757600	0	2687800	2.5672e+06	2.59146e+06	2.08484e+06
DNA replication licensing factor MCM2	MCM2	2.86384e+06	1.88201e+06	2.36009e+06	1600800	1055300	2269000	2.32492e+06	2.21552e+06	2.7007e+06
Nicastrin	NCSTN	3.17885e+06	2.86901e+06	3.20934e+06	2037600	1756200	2468000	2.4889e+06	2.41178e+06	2.33851e+06
Matrix metalloproteinase-15	MMP15	3.03646e+06	2.33253e+06	2.67973e+06	2171100	2025800	2566000	2.18968e+06	2.61353e+06	2.42984e+06
Cell adhesion molecule 4	CADM4	2.45834e+06	2.68606e+06	2.65173e+06	1842000	1687800	1999300	2.45858e+06	2.3129e+06	2.45199e+06
Exportin-T	XPOT	2.19692e+06	1.61729e+06	1.66401e+06	2491500	0	2216000	2.28573e+06	4.21013e+06	719599
Reticulocalbin-1	RCN1	3.47014e+06	2.92144e+06	3.134e+06	1123900	0	1994400	2.32264e+06	2.48686e+06	2.38398e+06
Large neutral amino acids transporter small subunit 3	SLC43A1	0	2.39138e+06	3.10065e+06	2586900	3144200	3336500	2.55777e+06	2.3411e+06	2.27175e+06
Signal peptidase complex subunit 3	SPCS3	2.74365e+06	2.66484e+06	2.63265e+06	2182900	1563400	2553300	2.44751e+06	2.47217e+06	2.23115e+06
Tyrosine-protein kinase transmembrane receptor ROR2	ROR2	2.74731e+06	2.22822e+06	3.16307e+06	1984900	1095500	2195500	2.55165e+06	2.2555e+06	2.31086e+06
Serrate RNA effector molecule homolog	SRRT	1.95503e+06	2.21618e+06	1.98097e+06	1650400	1720700	2157000	2.00474e+06	2.98767e+06	2.07534e+06
Heat shock protein beta-1	HSPB1	2.40725e+06	2.81267e+06	2.5393e+06	4952300	2493500	2296500	2.37864e+06	2.28699e+06	2.39403e+06
Secretory carrier-associated membrane protein 4	SCAMP4	3.20158e+06	2.71272e+06	2.64442e+06	1295000	1827700	2024200	2.41688e+06	2.46612e+06	2.14523e+06
Ephrin-A3	EFNA3	2.55508e+06	2.26245e+06	1.59874e+06	2375400	1886400	2465600	2.44398e+06	2.20445e+06	2.35084e+06
Structural maintenance of chromosomes protein 4	SMC4	2.75614e+06	1.6813e+06	2.63577e+06	1807300	1727300	1972200	2.33301e+06	2.27764e+06	2.37212e+06
Putative bifunctional UDP-N-acetylglucosamine transferase and deubiquitinase ALG13	ALG13	2.34903e+06	0	2.01405e+06	1595600	0	1708800	2.52817e+06	2.31801e+06	2.12466e+06
Probable ubiquitin carboxyl-terminal hydrolase FAF-X	USP9X	2.92153e+06	2.25247e+06	2.11463e+06	1946100	1918200	2229800	2.26296e+06	2.51552e+06	2.12694e+06
Aldehyde dehydrogenase X, mitochondrial	ALDH1B1	523053	801751	1.3753e+06	923080	468610	1251000	1.95377e+06	2.26201e+06	2.66764e+06
Myb-binding protein 1A	MYBBP1A	2.52298e+06	1.86952e+06	2.80286e+06	1758400	1556000	2489100	2.71005e+06	2.2134e+06	1.9383e+06
EMILIN-2	EMILIN2	3.04921e+06	3.10591e+06	3.23145e+06	2701900	2646500	3617500	2.46392e+06	2.25636e+06	2.11492e+06
Dynein light chain 1, cytoplasmic	DYNLL1	1.28374e+06	2.51433e+06	2.22706e+06	5108100	1163400	1894800	2.28173e+06	2.12544e+06	2.41712e+06
Serine/arginine repetitive matrix protein 2	SRRM2	2.61767e+06	2.51317e+06	2.46592e+06	280660	1356400	2021900	2.32036e+06	2.11688e+06	2.38594e+06
Nucleoside diphosphate kinase A;Nucleoside diphosphate kinase B	NME1;NME2	1.97527e+06	2.57826e+06	2.29366e+06	8948400	0	2982400	2.11178e+06	2.39057e+06	2.31981e+06
Transmembrane emp24 domain-containing protein 10	TMED10	3.13266e+06	2.65244e+06	2.78217e+06	3302900	0	2471300	2.23947e+06	2.49416e+06	2.08052e+06
Trophoblast glycoprotein	TPBG	2.30053e+06	2.69051e+06	2.56096e+06	1486300	1315000	2031600	2.17225e+06	2.30403e+06	2.32908e+06
Pre-mRNA-processing factor 19	PRPF19	2.39735e+06	2.09189e+06	2.29527e+06	0	1519600	1919000	2.55063e+06	2.37345e+06	1.86628e+06
A-kinase anchor protein 8-like	AKAP8L	1.73783e+06	1.56317e+06	1.57975e+06	1226400	1710200	1718400	2.43636e+06	2.24372e+06	2.07557e+06
Transmembrane protein 206	TMEM206	3.26409e+06	2.60216e+06	2.81373e+06	1601300	1629800	2096900	2.67078e+06	2.11005e+06	1.97372e+06
Protein disulfide-isomerase A4	PDIA4	1.42523e+06	2.59841e+06	2.85502e+06	214550	326030	523290	2.66474e+06	2.00262e+06	2.0733e+06
Peripheral plasma membrane protein CASK	CASK	2.22857e+06	2.40948e+06	2.73394e+06	2270700	1289200	2503500	2.41492e+06	2.12858e+06	2.18756e+06
Peroxiredoxin-4	PRDX4	1.93773e+06	2.3698e+06	2.15626e+06	0	0	1761100	2.42591e+06	2.29602e+06	1.99343e+06
Aminoacyl tRNA synthase complex-interacting multifunctional protein 1;Endothelial monocyte-activating polypeptide 2	AIMP1	0	2.05863e+06	2.22376e+06	1647600	1705300	1789800	2.19447e+06	2.05076e+06	2.41351e+06
26S protease regulatory subunit 10B	PSMC6	2.94364e+06	1.68282e+06	2.10205e+06	2284000	0	0	2.13809e+06	1.85089e+06	2.65696e+06
Glutamine--tRNA ligase	QARS	1.88798e+06	1.83109e+06	1.92997e+06	1754300	1300900	1808000	2.05084e+06	2.02806e+06	2.56005e+06
Tyrosine-protein kinase Mer	MERTK	2.08431e+06	2.35839e+06	2.63256e+06	666810	1466700	2457400	1.89055e+06	2.40243e+06	2.34416e+06
Ribosomal biogenesis protein LAS1L	LAS1L	1.69539e+06	2.58361e+06	2.67277e+06	1879800	688650	1834200	2.4278e+06	2.22738e+06	1.9683e+06
Netrin receptor UNC5B	UNC5B	2.57585e+06	2.42704e+06	2.50426e+06	2142800	1879000	2379600	2.16589e+06	2.20869e+06	2.23892e+06
Biliverdin reductase A	BLVRA	2.31729e+06	2.00014e+06	2.26361e+06	1674800	1701800	2301100	2.24654e+06	2.05688e+06	2.28966e+06
Laminin subunit alpha-4	LAMA4	2.6561e+06	2.1379e+06	2.36615e+06	1638000	1520500	2230100	2.14625e+06	2.30984e+06	2.11044e+06
Solute carrier family 12 member 7	SLC12A7	3.00454e+06	4.31092e+06	3.42716e+06	1828200	0	0	2.61e+06	1.09641e+06	2.85722e+06
Transmembrane 9 superfamily member 3	TM9SF3	1.63441e+06	2.03991e+06	2.58334e+06	2095200	1791800	2659300	2.17877e+06	2.13542e+06	2.24214e+06
Coatomer subunit delta	ARCN1	2.50604e+06	2.25229e+06	2.42392e+06	2251000	0	2400900	2.18741e+06	2.224e+06	2.11335e+06
Puromycin-sensitive aminopeptidase;Puromycin-sensitive aminopeptidase-like protein	NPEPPS;NPEPPSL1	1.72045e+06	2.06068e+06	1.88004e+06	2881900	1460700	1905500	2.0001e+06	2.33395e+06	2.18175e+06
Interferon-induced transmembrane protein 1;Interferon-induced transmembrane protein 2;Interferon-induced transmembrane protein 3	IFITM1;IFITM2;IFITM3	2.96843e+06	2.5154e+06	2.78601e+06	1517700	1565600	2009700	2.22981e+06	2.26798e+06	2.01557e+06
Transmembrane protein 2	TMEM2	2.24355e+06	2.12327e+06	2.2744e+06	1781500	1855700	1865800	2.33419e+06	2.18961e+06	1.98039e+06
Leucyl-cystinyl aminopeptidase;Leucyl-cystinyl aminopeptidase, pregnancy serum form	LNPEP	656883	2.4118e+06	2.76603e+06	1721500	1774600	2507200	2.52353e+06	1.78665e+06	2.17311e+06
Splicing factor 3A subunit 1	SF3A1	2.83549e+06	2.3583e+06	1.92774e+06	2529000	1268100	2776000	2.19612e+06	2.04078e+06	2.22667e+06
Eukaryotic translation initiation factor 3 subunit D	EIF3D	1.43299e+06	1.64912e+06	2.10312e+06	1978500	1366000	1978200	1.45853e+06	2.53029e+06	2.46746e+06
Peptidyl-prolyl cis-trans isomerase FKBP10	FKBP10	0	2.22411e+06	3.08175e+06	2020600	0	2127200	2.10361e+06	2.20853e+06	2.1344e+06
Nuclear pore complex protein Nup205	NUP205	2.20396e+06	2.15466e+06	2.12782e+06	1874000	1644500	1871900	2.20845e+06	2.21489e+06	2.01204e+06
Disintegrin and metalloproteinase domain-containing protein 22	ADAM22	2.647e+06	2.90397e+06	2.43257e+06	1746000	1849800	2242700	2.24214e+06	2.13267e+06	2.04942e+06
Basement membrane-specific heparan sulfate proteoglycan core protein;Endorepellin;LG3 peptide	HSPG2	2.11703e+06	1.97723e+06	2.31559e+06	1869000	1701200	2138200	2.19612e+06	2.0718e+06	2.15615e+06
40S ribosomal protein S28	RPS28	2.7688e+06	1.924e+06	2.30302e+06	2051600	1482600	2095300	1.73364e+06	2.60521e+06	2.08209e+06
Band 4.1-like protein 2	EPB41L2	2.38443e+06	2.28002e+06	2.19193e+06	2221600	2050300	2421000	2.17767e+06	2.22824e+06	2.01039e+06
Protein FAM171A2	FAM171A2	1.822e+06	1.77858e+06	1.26127e+06	1664700	1675000	1531300	2.57764e+06	2.21568e+06	1.60806e+06
Receptor-type tyrosine-protein phosphatase delta	PTPRD	2.32611e+06	1.27812e+06	0	0	0	1888100	3.35167e+06	1.11055e+06	1.93775e+06
Peroxisomal multifunctional enzyme type 2;(3R)-hydroxyacyl-CoA dehydrogenase;Enoyl-CoA hydratase 2	HSD17B4	1.9001e+06	2.39379e+06	2.05988e+06	1639200	1011600	1276500	2.16487e+06	1.98691e+06	2.23115e+06
Receptor-type tyrosine-protein phosphatase alpha	PTPRA	3.81599e+06	2.69952e+06	2.62694e+06	2223800	1635200	3183000	2.36646e+06	1.90476e+06	2.10777e+06
DNA mismatch repair protein Msh6	MSH6	2.14806e+06	1.94442e+06	2.3822e+06	2039000	1238800	1825700	2.11767e+06	2.12835e+06	2.12717e+06
Histone deacetylase 2;Histone deacetylase 1	HDAC2;HDAC1	3.02834e+06	2.79171e+06	2.2711e+06	1631700	2434700	3097700	1.99547e+06	2.82926e+06	1.54413e+06
Insulin-like growth factor 2 mRNA-binding protein 3	IGF2BP3	1.58332e+06	2.33325e+06	2.45549e+06	0	1059800	2718400	1.5245e+06	2.74398e+06	2.09387e+06
Chromodomain-helicase-DNA-binding protein 1	CHD1	455192	527457	2.23223e+06	994910	390560	1321700	2.63733e+06	1.38243e+06	2.31377e+06
Dermcidin;Survival-promoting peptide;DCD-1	DCD	2.31907e+06	1.29417e+06	1.51324e+06	15316000	1938300	1628000	2.19353e+06	2.19502e+06	1.93932e+06
Magnesium transporter protein 1	MAGT1	3.24839e+06	3.57392e+06	2.16081e+06	1704700	1818100	3516700	2.70188e+06	1.72555e+06	1.86777e+06
Glucosidase 2 subunit beta	PRKCSH	3.01078e+06	2.98787e+06	2.97699e+06	1326600	0	1862000	1.95974e+06	2.06756e+06	2.22848e+06
FRAS1-related extracellular matrix protein 2	FREM2	2.53386e+06	2.20388e+06	2.4447e+06	1993400	1988800	2343600	2.11186e+06	2.01832e+06	2.09285e+06
Myelin-associated neurite-outgrowth inhibitor	FAM168B	2.92519e+06	2.0227e+06	2.97342e+06	837190	800780	1095200	2.10455e+06	1.67709e+06	2.42984e+06
Vascular endothelial growth factor receptor 3	FLT4	2.48125e+06	1.9577e+06	2.21984e+06	1302200	1062700	2267400	2.05932e+06	1.93547e+06	2.20508e+06
Electrogenic sodium bicarbonate cotransporter 1	SLC4A4	2.73697e+06	2.96887e+06	2.46895e+06	1828600	1048900	2347800	2.18348e+06	1.87225e+06	2.12709e+06
Heterogeneous nuclear ribonucleoprotein Q	SYNCRIP	2.06987e+06	1.92864e+06	2.01164e+06	2243600	0	1283400	2.27489e+06	1.83377e+06	2.04133e+06
Plastin-3	PLS3	1.04764e+06	719616	1.53606e+06	1458300	0	1834500	1.42052e+06	2.27819e+06	2.4439e+06
Monocarboxylate transporter 2	SLC16A7	2.3879e+06	2.00184e+06	2.38443e+06	1880100	1731300	2179500	2.35335e+06	1.78877e+06	1.96602e+06
Mitotic checkpoint protein BUB3	BUB3	1.99114e+06	1.83457e+06	1.90091e+06	1673600	704300	1849100	2.13911e+06	1.83283e+06	2.12866e+06
Developmentally-regulated GTP-binding protein 1	DRG1	2.06211e+06	1.91731e+06	2.01477e+06	1579500	1291200	2448200	2.04487e+06	2.30167e+06	1.71573e+06
Claudin domain-containing protein 1	CLDND1	2.3435e+06	2.46538e+06	2.58147e+06	1591000	1487000	1915100	2.12913e+06	1.95502e+06	1.96955e+06
Coatomer subunit beta	COPB1	2.12524e+06	1.86203e+06	1.57217e+06	1889900	333030	1931600	2.16934e+06	1.894e+06	1.98118e+06
5-3 exoribonuclease 2	XRN2	1.82904e+06	1.86177e+06	1.96876e+06	1266300	1571000	2150700	2.01047e+06	2.21018e+06	1.8106e+06
Plexin-A2	PLXNA2	710593	2.01343e+06	2.35705e+06	1764000	810520	1852100	2.04769e+06	1.97474e+06	1.9811e+06
Tetraspanin-14	TSPAN14	2.78378e+06	2.81721e+06	2.92947e+06	1399700	1795000	1825700	1.95487e+06	2.03434e+06	2.01298e+06
116 kDa U5 small nuclear ribonucleoprotein component	EFTUD2	1.71955e+06	1.94727e+06	2.37979e+06	1643500	463350	1565600	2.48772e+06	2.02256e+06	1.48563e+06
ATP-binding cassette sub-family F member 2	ABCF2	2.15341e+06	1.70359e+06	1.78384e+06	777250	0	1648800	1.95997e+06	1.86801e+06	2.1611e+06
Ribosome maturation protein SBDS	SBDS	1.93069e+06	1.04541e+06	1.90421e+06	1063800	0	1603500	1.93366e+06	1.77479e+06	2.27293e+06
tRNA (cytosine(34)-C(5))-methyltransferase	NSUN2	2.28457e+06	1.94112e+06	2.08859e+06	1573900	1810800	1995300	2.06615e+06	1.82764e+06	2.08539e+06
GMP synthase [glutamine-hydrolyzing]	GMPS	1.83377e+06	1.85285e+06	2.01619e+06	1398200	1684200	2485300	2.04204e+06	1.82505e+06	2.11107e+06
Fructose-bisphosphate aldolase A	ALDOA	1.56834e+06	1.60124e+06	1.71162e+06	7988900	1202400	1781500	1.66783e+06	2.6228e+06	1.66484e+06
Ras-related protein Rab-11B;Ras-related protein Rab-11A	RAB11B;RAB11A	2.24034e+06	2.43783e+06	2.049e+06	2067800	1891900	2069500	1.87178e+06	2.05186e+06	2.02563e+06
Ribosome biogenesis protein NSA2 homolog	NSA2	2.42e+06	2.2925e+06	2.15617e+06	1128200	1509300	1699200	2.52926e+06	1.8289e+06	1.57688e+06
Signal recognition particle 9 kDa protein	SRP9	2.24623e+06	1.83805e+06	2.42383e+06	1811100	1543500	2104500	1.66806e+06	2.18167e+06	2.07447e+06
Activating signal cointegrator 1 complex subunit 3	ASCC3	1.73988e+06	1.83127e+06	2.67634e+06	0	2090600	3075200	1.73254e+06	1.89463e+06	2.25722e+06
CTP synthase 1	CTPS1	2.33494e+06	1.99872e+06	2.03607e+06	1404100	1267700	2496500	1.87775e+06	2.04714e+06	1.95801e+06
Latrophilin-3	LPHN3	1.72134e+06	2.11293e+06	3.1932e+06	1190400	1721000	2188200	2.12819e+06	2.56861e+06	1.18414e+06
Serine--tRNA ligase, cytoplasmic	SARS	2.13112e+06	1.86025e+06	2.12149e+06	2697600	1080200	2468600	1.78516e+06	1.81814e+06	2.27411e+06
Nuclear mitotic apparatus protein 1	NUMA1	2.04989e+06	1.94451e+06	1.77546e+06	1122800	972180	2199800	1.92235e+06	2.07039e+06	1.87924e+06
Phenylalanine--tRNA ligase beta subunit	FARSB	2.29803e+06	1.83377e+06	2.23357e+06	1997800	1439500	1872100	1.93665e+06	1.89487e+06	2.02366e+06
ADP/ATP translocase 3;ADP/ATP translocase 3, N-terminally processed	SLC25A6	2.1987e+06	0	1.99506e+06	2040900	0	2181200	2.00065e+06	2.12065e+06	1.7078e+06
14-3-3 protein beta/alpha;14-3-3 protein beta/alpha, N-terminally processed	YWHAB	1.81888e+06	1.73257e+06	1.7726e+06	10112000	1331300	1735900	1.75178e+06	2.11076e+06	1.96476e+06
Activin receptor type-1B	ACVR1B	1.5645e+06	2.00621e+06	1.94674e+06	1499200	1275300	1925500	1.85858e+06	2.0184e+06	1.92e+06
Neuroligin-2;Neuroligin-1	NLGN2;NLGN1	2.41117e+06	1.86578e+06	2.41536e+06	1574100	1960500	2008200	2.02523e+06	1.72995e+06	2.00419e+06
ZZ-type zinc finger-containing protein 3	ZZZ3	1.45831e+06	1.4551e+06	1.50584e+06	1501700	1781500	2200000	1.73018e+06	2.05665e+06	1.96916e+06
Translocation protein SEC63 homolog	SEC63	2.01414e+06	2.09207e+06	2.5903e+06	1616100	1189600	2064600	2.06403e+06	1.8505e+06	1.83817e+06
DNA replication licensing factor MCM6	MCM6	1.39938e+06	1.78348e+06	1.83083e+06	1511300	1239300	1575600	1.93735e+06	1.98463e+06	1.81845e+06
Ankyrin-3	ANK3	3.5025e+06	0	2.99206e+06	0	0	0	0	2.92146e+06	2.81827e+06
Protocadherin Fat 3	FAT3	3.55591e+06	3.4071e+06	4.02998e+06	2695300	3338800	4130800	2.10958e+06	1.77361e+06	1.84256e+06
Exportin-2	CSE1L	1.75245e+06	1.58938e+06	1.76717e+06	1483200	1396300	1559600	2.06372e+06	1.88615e+06	1.74055e+06
Nuclear pore complex protein Nup93	NUP93	2.34083e+06	2.11142e+06	2.15814e+06	1855800	0	1940800	2.31369e+06	1.78036e+06	1.59534e+06
WD repeat-containing protein 6	WDR6	2.52557e+06	3.06428e+06	2.09751e+06	2080800	1252200	1713100	1.3189e+06	2.21403e+06	2.15317e+06
Sterol-4-alpha-carboxylate 3-dehydrogenase, decarboxylating	NSDHL	2.37979e+06	2.13763e+06	2.18364e+06	1406200	1206200	1877100	1.9251e+06	1.89463e+06	1.82913e+06
Copine-3	CPNE3	906052	1.79133e+06	2.37462e+06	0	1490900	1757200	1.96673e+06	2.23508e+06	1.43654e+06
Cysteine and histidine-rich domain-containing protein 1	CHORDC1	1.3844e+06	2.35536e+06	2.10072e+06	1211600	1501500	1416700	1.90084e+06	1.71589e+06	2.01542e+06
pre-rRNA processing protein FTSJ3	FTSJ3	1.92061e+06	2.02199e+06	2.02252e+06	1447200	1423600	1851000	1.7623e+06	1.92872e+06	1.93869e+06
Carboxypeptidase M	CPM	2.17793e+06	2.03679e+06	2.26745e+06	1600300	1597700	1482500	1.91819e+06	1.76175e+06	1.9339e+06
14-3-3 protein theta	YWHAQ	1.73614e+06	1.79106e+06	1.64876e+06	3170000	1521000	1952800	1.79222e+06	1.95738e+06	1.83887e+06
Nucleolar protein 58	NOP58	4.27677e+06	1.82753e+06	1.85267e+06	1860200	1283800	1715700	1.82434e+06	1.84194e+06	1.90005e+06
Lipoamide acyltransferase component of branched-chain alpha-keto acid dehydrogenase complex, mitochondrial	DBT	1.07974e+06	1.52144e+06	2.33093e+06	1867400	0	2549700	1.06508e+06	1.73034e+06	2.76251e+06
Protocadherin-19	PCDH19	5.63006e+06	5.18782e+06	5.82523e+06	693340	1013300	1675100	1.97843e+06	1.57869e+06	1.99728e+06
28S ribosomal protein S5, mitochondrial	MRPS5	2.42063e+06	1.8829e+06	2.37899e+06	1542000	1542900	1784900	1.94929e+06	1.93351e+06	1.66461e+06
Structural maintenance of chromosomes protein 1A	SMC1A	1.88994e+06	1.76512e+06	1.94103e+06	849480	1859500	2181900	1.68989e+06	1.94112e+06	1.89911e+06
Double-stranded RNA-specific adenosine deaminase	ADAR	1.34838e+06	1.56272e+06	1.73819e+06	773950	0	0	2.36175e+06	1.21374e+06	1.94701e+06
Electron transfer flavoprotein subunit beta	ETFB	2.28171e+06	866687	1.94843e+06	1167100	1635800	1531400	1.6595e+06	1.9518e+06	1.9039e+06
Neuropilin-2	NRP2	2.30614e+06	2.05088e+06	2.14432e+06	1550500	1790500	2209200	1.9006e+06	1.8055e+06	1.80652e+06
Serine hydroxymethyltransferase, mitochondrial	SHMT2	1.84723e+06	2.026e+06	1.7726e+06	1271000	0	1826200	1.75924e+06	1.91678e+06	1.79906e+06
Growth arrest-specific protein 1	GAS1	1.99684e+06	1.83101e+06	2.01075e+06	1431100	1763300	1991100	1.6767e+06	1.75861e+06	2.01078e+06
Attractin	ATRN	2.33031e+06	2.36927e+06	2.32166e+06	1876600	1938300	2287800	1.89557e+06	1.7568e+06	1.78995e+06
Signal recognition particle subunit SRP68	SRP68	1.60971e+06	1.57119e+06	1.82191e+06	636780	986420	1249200	1.70395e+06	1.82214e+06	1.91419e+06
Eukaryotic translation initiation factor 3 subunit L	EIF3L	1.27099e+06	1.55817e+06	1.8368e+06	1726600	1273800	1750100	1.91819e+06	1.59039e+06	1.92031e+06
Emerin	EMD	1.69102e+06	1.82815e+06	1.93078e+06	1425400	1702300	1885300	1.82529e+06	1.82002e+06	1.77338e+06
DnaJ homolog subfamily A member 2	DNAJA2	1.83582e+06	1.82146e+06	2.05114e+06	1871100	1636500	1857100	1.80502e+06	1.94858e+06	1.66335e+06
General transcription factor II-I	GTF2I	2.00202e+06	1.88085e+06	1.95476e+06	501350	222460	1566100	1.84696e+06	1.89832e+06	1.66932e+06
Transportin-1	TNPO1	1.51038e+06	1.40063e+06	1.60828e+06	1918300	1411500	1673600	1.92471e+06	1.64756e+06	1.80974e+06
Fragile X mental retardation syndrome-related protein 1	FXR1	2.03349e+06	1.98418e+06	1.51341e+06	1700900	1780800	1828500	1.80314e+06	1.66461e+06	1.90052e+06
Histone deacetylase complex subunit SAP18	SAP18	1.52242e+06	1.49728e+06	1.6739e+06	1753000	1617300	1738500	2.07495e+06	1.80047e+06	1.48343e+06
Ras-related protein Rab-7a	RAB7A	0	2.11846e+06	3.43581e+06	0	0	0	2.42748e+06	2.93112e+06	0
ATP-binding cassette sub-family F member 1	ABCF1	2.14173e+06	1.66784e+06	2.1132e+06	1490900	1231800	1659600	1.83416e+06	1.71809e+06	1.8062e+06
Serine/arginine-rich splicing factor 3	SRSF3	2.17838e+06	1.81335e+06	2.15368e+06	1814500	1366800	1605400	1.71589e+06	1.68872e+06	1.90091e+06
SURP and G-patch domain-containing protein 2	SUGP2	1.80961e+06	1.40874e+06	1.57538e+06	1115400	1395700	1630400	1.92911e+06	1.66068e+06	1.69814e+06
Ubiquitin-associated protein 2-like	UBAP2L	1.94014e+06	1.40232e+06	1.896e+06	857560	1008100	1699700	1.69217e+06	1.88026e+06	1.71377e+06
Casein kinase I isoform alpha	CSNK1A1	1.92953e+06	1.76619e+06	2.12336e+06	2183400	0	1637700	1.72382e+06	1.86031e+06	1.69845e+06
Fibrillin-2	FBN2	1.20822e+06	1.43237e+06	1.87621e+06	737880	783950	1962100	1.92424e+06	1.56385e+06	1.78131e+06
Acetyl-CoA acetyltransferase, mitochondrial	ACAT1	1.52429e+06	2.46583e+06	1.99453e+06	881090	324450	1303400	1.70866e+06	1.5501e+06	2.00521e+06
Ubiquitin carboxyl-terminal hydrolase 10	USP10	1.56504e+06	1.19645e+06	1.54533e+06	956330	1835900	1738200	1.30547e+06	2.16204e+06	1.79411e+06
Multifunctional protein ADE2;Phosphoribosylaminoimidazole-succinocarboxamide synthase;Phosphoribosylaminoimidazole carboxylase	PAICS	1.90171e+06	1.53116e+06	1.69575e+06	1801700	1987800	2411700	1.64097e+06	1.77793e+06	1.83966e+06
Fibroblast growth factor receptor 3	FGFR3	2.78092e+06	2.2752e+06	2.39192e+06	1499400	2017500	2067700	1.54688e+06	1.80086e+06	1.90822e+06
Acidic leucine-rich nuclear phosphoprotein 32 family member E	ANP32E	0	1.48087e+06	1.53624e+06	1514500	983450	0	1.48775e+06	1.78704e+06	1.95086e+06
Ephrin type-B receptor 4	EPHB4	2.09679e+06	2.52093e+06	2.03848e+06	1410000	498300	1802500	1.5695e+06	2.14382e+06	1.50173e+06
Eukaryotic translation initiation factor 2 subunit 2	EIF2S2	2.09278e+06	1.73266e+06	0	0	0	2033100	2.04605e+06	1.64639e+06	1.52254e+06
40S ribosomal protein S18	RPS18	1.45073e+06	1.76084e+06	1.76726e+06	5504200	2236600	2315100	1.87861e+06	1.86416e+06	1.45971e+06
Serine/threonine-protein kinase Nek9	NEK9	1.56861e+06	1.38716e+06	839413	1221500	0	1731500	1.87256e+06	1.65518e+06	1.6672e+06
Prolyl 3-hydroxylase 1	LEPRE1	1.69316e+06	1.94058e+06	2.24337e+06	789170	0	1259600	1.70631e+06	1.78822e+06	1.69657e+06
Replication factor C subunit 5	RFC5	0	1.30754e+06	2.48188e+06	0	0	1929200	2.19275e+06	1.75288e+06	1.23259e+06
Long-chain-fatty-acid--CoA ligase 3	ACSL3	1.97857e+06	1.71447e+06	1.59785e+06	1405800	957730	1577100	1.7473e+06	1.81696e+06	1.60743e+06
ATP-dependent RNA helicase DDX19B;ATP-dependent RNA helicase DDX19A	DDX19B;DDX19A	1.69227e+06	1.71028e+06	1.73328e+06	1087800	1318000	1871200	1.69382e+06	1.55128e+06	1.91749e+06
Phosphoribosylformylglycinamidine synthase	PFAS	2.04606e+06	1.61613e+06	1.76298e+06	1267200	1349900	1893100	2.14052e+06	1.31521e+06	1.70489e+06
Thiamine transporter 2	SLC19A3	0	1.46812e+06	1.40901e+06	0	0	0	1.80667e+06	1.55246e+06	1.79584e+06
Neurogenic locus notch homolog protein 1;Notch 1 extracellular truncation;Notch 1 intracellular domain	NOTCH1	2.86545e+06	3.9475e+06	4.12021e+06	3312200	2006200	3451800	2.35492e+06	2.77712e+06	0
Mannosyl-oligosaccharide glucosidase	MOGS	0	0	0	1622000	0	0	1.41353e+06	1.49992e+06	2.20767e+06
Protein transport protein Sec16A	SEC16A	1.11674e+06	1.57369e+06	1.59616e+06	1444600	975470	1250800	1.774e+06	1.5205e+06	1.78335e+06
Minor histocompatibility antigen H13	HM13	1.91027e+06	2.36971e+06	0	1698900	0	1085800	551308	1.49191e+06	3.02403e+06
Guanine nucleotide-binding protein G(I)/G(S)/G(T) subunit beta-2;Guanine nucleotide-binding protein subunit beta-4	GNB2;GNB4	2.17008e+06	2.8872e+06	3.48627e+06	3249000	1608500	3160300	2.43243e+06	2.63371e+06	0
Peptidyl-tRNA hydrolase 2, mitochondrial	PTRH2	3.00793e+06	3.63446e+06	0	0	0	2186800	0	2.3744e+06	2.68649e+06
MICOS complex subunit MIC60	IMMT	2.31167e+06	1.66196e+06	2.332e+06	1658100	1020800	723330	1.67191e+06	1.69602e+06	1.69162e+06
Adenine phosphoribosyltransferase	APRT	1.55728e+06	1.55309e+06	1.78001e+06	1113300	757480	1546600	1.58529e+06	1.76246e+06	1.70819e+06
Membrane protein FAM159B	FAM159B	2.09662e+06	1.52188e+06	1.43727e+06	1591800	1552400	1444000	1.24233e+06	2.03631e+06	1.77377e+06
Flotillin-1	FLOT1	1.75361e+06	1.77581e+06	1.57957e+06	956910	1041600	1427700	1.35762e+06	1.60084e+06	2.0612e+06
28S ribosomal protein S17, mitochondrial	MRPS17	1.34018e+06	1.40312e+06	1.7661e+06	1564300	0	1540900	1.67937e+06	1.75445e+06	1.57987e+06
Protein disulfide-isomerase A3	PDIA3	2.16866e+06	1.48702e+06	2.71423e+06	1935100	616780	989140	2.03246e+06	2.68853e+06	290709
RRP12-like protein	RRP12	2.03599e+06	1.76815e+06	2.00754e+06	1557100	1478300	1745900	1.57838e+06	1.72343e+06	1.70741e+06
Lamin-B1	LMNB1	2.3114e+06	2.17106e+06	2.00317e+06	1750400	1478200	1505300	1.59722e+06	1.81657e+06	1.58804e+06
Scaffold attachment factor B1	SAFB	1.09721e+06	1.36576e+06	1.31699e+06	1483600	976000	1366800	1.45201e+06	1.84484e+06	1.6917e+06
Choline transporter-like protein 2	SLC44A2	2.64959e+06	2.08485e+06	2.45861e+06	0	1312400	1431700	1.83699e+06	1.57971e+06	1.56605e+06
5-nucleotidase domain-containing protein 2	NT5DC2	2.09608e+06	0	1.87737e+06	2033000	2032900	1741400	1.97403e+06	1.71809e+06	1.28222e+06
Putative RNA-binding protein 15	RBM15	1.95003e+06	1.69655e+06	1.78848e+06	1693900	1446100	1788000	1.87186e+06	1.57893e+06	1.5194e+06
Glycogen synthase kinase-3 beta	GSK3B	1.61622e+06	1.64528e+06	1.87434e+06	1686200	1080200	1193000	1.74722e+06	1.70442e+06	1.51751e+06
Peflin	PEF1	1.61051e+06	1.41284e+06	1.21553e+06	0	950790	1021100	1.74801e+06	1.69908e+06	1.5205e+06
Pachytene checkpoint protein 2 homolog	TRIP13	1.76726e+06	1.90893e+06	2.1601e+06	1476100	1451100	1320400	1.95463e+06	1.3723e+06	1.63806e+06
EGF-like repeat and discoidin I-like domain-containing protein 3	EDIL3	1.27464e+06	0	1.22088e+06	0	0	934740	1.08542e+06	3.08026e+06	769444
AP-2 complex subunit alpha-1	AP2A1	727525	0	1.43362e+06	1685300	1802500	1171200	1.05023e+06	1.19529e+06	2.67518e+06
Serine/threonine-protein phosphatase 2A 55 kDa regulatory subunit B alpha isoform;Serine/threonine-protein phosphatase 2A 55 kDa regulatory subunit B beta isoform;Serine/threonine-protein phosphatase 2A 55 kDa regulatory subunit B delta isoform	PPP2R2A;PPP2R2B;PPP2R2D	1.06752e+06	0	1.30514e+06	0	0	0	1.50063e+06	1.65102e+06	1.76725e+06
Src substrate cortactin	CTTN	1.57092e+06	925399	1.46304e+06	896870	937790	1148300	1.64262e+06	1.86809e+06	1.38243e+06
Reticulon-4 receptor	RTN4R	1.79891e+06	0	2.28653e+06	1495100	1040800	1700200	1.60358e+06	1.65322e+06	1.60932e+06
60S ribosomal protein L38	RPL38	1.39394e+06	1.67711e+06	2.46458e+06	1664000	0	1364700	1.50133e+06	1.63955e+06	1.69987e+06
Solute carrier family 2, facilitated glucose transporter member 12	SLC2A12	2.07646e+06	1.51609e+06	1.67248e+06	1183900	1182700	1698700	1.50408e+06	1.57311e+06	1.75508e+06
Anion exchange protein 2	SLC4A2	2.96905e+06	1.69504e+06	2.77878e+06	2660400	2524500	2222800	1.91882e+06	635403	2.27269e+06
Hydroxysteroid dehydrogenase-like protein 2	HSDL2	2.1938e+06	1.04835e+06	1.04755e+06	1089300	1371700	1284800	2.1457e+06	1.3178e+06	1.35353e+06
Leucine-rich repeat and fibronectin type III domain-containing protein 1	LRFN1	1.68862e+06	1.96038e+06	2.25104e+06	2034000	1794700	2475300	1.51201e+06	1.71542e+06	1.58089e+06
Myosin-10	MYH10	1.64341e+06	1.7175e+06	1.5366e+06	1115100	854620	1729000	1.56997e+06	1.61042e+06	1.62055e+06
N-alpha-acetyltransferase 15, NatA auxiliary subunit	NAA15	1.76556e+06	1.22953e+06	1.57253e+06	1590500	1060800	1406000	1.61089e+06	1.66594e+06	1.51319e+06
Sodium-coupled neutral amino acid transporter 1	SLC38A1	1.95226e+06	0	1.62727e+06	0	2020000	0	1.56495e+06	1.71086e+06	1.51091e+06
Mitochondrial ribonuclease P protein 1	TRMT10C	2.24641e+06	2.21957e+06	2.02974e+06	1554400	1188100	1817200	1.37042e+06	2.0261e+06	1.38801e+06
Serine incorporator 1	SERINC1	2.3057e+06	1.97705e+06	1.69807e+06	1349100	1055700	0	1.77997e+06	1.46112e+06	1.54201e+06
Mini-chromosome maintenance complex-binding protein	MCMBP	1.55853e+06	1.36683e+06	1.36202e+06	1013500	1357100	1579100	1.58764e+06	1.61623e+06	1.57759e+06
Importin subunit alpha-5;Importin subunit alpha-5, N-terminally processed	KPNA1	1.79596e+06	1.70074e+06	2.08485e+06	0	1460400	1681500	1.78578e+06	1.55576e+06	1.43882e+06
Reticulon-4	RTN4	1.63717e+06	1.71224e+06	1.79035e+06	4745100	0	1207600	1.35251e+06	1.91395e+06	1.51249e+06
Talin-1	TLN1	2.67598e+06	1.85499e+06	2.10295e+06	1093700	355620	1504900	1.78241e+06	1.68322e+06	1.28379e+06
Monofunctional C1-tetrahydrofolate synthase, mitochondrial	MTHFD1L	1.67355e+06	1.32172e+06	1.63253e+06	794210	1361300	1335000	1.66995e+06	1.58953e+06	1.46953e+06
Proteasome subunit alpha type-4	PSMA4	1.81808e+06	1.5736e+06	1.84188e+06	2683400	1368300	2112800	1.55654e+06	1.80817e+06	1.3511e+06
Alpha-centractin;Beta-centractin	ACTR1A;ACTR1B	0	0	1.40731e+06	2780300	0	1380800	1.2677e+06	1.58741e+06	1.85984e+06
Ras-related protein Rab-9A;Ras-related protein Rab-9B	RAB9A;RAB9B	1.95797e+06	1.59321e+06	1.75254e+06	1246100	1308700	2291100	1.21869e+06	1.98801e+06	1.49929e+06
Glutamyl aminopeptidase	ENPEP	3.01114e+06	1.7101e+06	2.24373e+06	0	0	1491300	1.67262e+06	1.19434e+06	1.83534e+06
Nuclear pore complex protein Nup153	NUP153	1.85178e+06	1.37548e+06	1.4527e+06	904000	1285600	1483800	1.45704e+06	1.65204e+06	1.59086e+06
Ribosome biogenesis protein BMS1 homolog	BMS1	1.76877e+06	1.39492e+06	1.77528e+06	1017800	780550	1285500	1.72586e+06	1.21453e+06	1.72822e+06
Importin-5	IPO5	1.40321e+06	0	1.1894e+06	0	865980	1443800	1.54154e+06	1.7155e+06	1.40764e+06
Mitogen-activated protein kinase kinase kinase kinase 4;Misshapen-like kinase 1;TRAF2 and NCK-interacting protein kinase	MAP4K4;MINK1;TNIK	1.28186e+06	1.76512e+06	1.33777e+06	1288700	0	0	1.78358e+06	1.38251e+06	1.49105e+06
Nidogen-2	NID2	1.15017e+06	1.39474e+06	1.5283e+06	1115300	564870	694390	1.70788e+06	1.2611e+06	1.67552e+06
Eukaryotic peptide chain release factor subunit 1	ETF1	1.28079e+06	1.5547e+06	1.5111e+06	1774000	397050	2060600	1.56557e+06	1.52175e+06	1.53817e+06
Plasma membrane calcium-transporting ATPase 4	ATP2B4	1.90608e+06	2.44657e+06	1.9956e+06	0	1537000	1934000	1.82772e+06	1.11408e+06	1.68126e+06
rRNA-processing protein FCF1 homolog	FCF1	2.02065e+06	1.38627e+06	1.7554e+06	1018000	0	1712200	1.58976e+06	1.34741e+06	1.68267e+06
Sodium- and chloride-dependent creatine transporter 1	SLC6A8	1.80247e+06	1.59116e+06	2.02457e+06	0	987960	0	1.5622e+06	1.63021e+06	1.39272e+06
Protein phosphatase 1G	PPM1G	0	1.04933e+06	1.49014e+06	1330800	868120	943320	1.02934e+06	1.66233e+06	1.89008e+06
Mitochondrial import inner membrane translocase subunit TIM50	TIMM50	1.78348e+06	1.53918e+06	1.36657e+06	1039200	0	818840	1.39751e+06	2.0773e+06	1.08605e+06
TIP41-like protein	TIPRL	1.44663e+06	1.26234e+06	1.59107e+06	1511100	1167500	1617800	1.56385e+06	1.7839e+06	1.20228e+06
Alkyldihydroxyacetonephosphate synthase, peroxisomal	AGPS	1.62362e+06	1.34472e+06	1.10256e+06	0	0	390330	1.37105e+06	1.68275e+06	1.49537e+06
Mitochondrial import receptor subunit TOM22 homolog	TOMM22	960261	0	1.48952e+06	1286800	997020	1324600	1.49238e+06	1.05903e+06	1.94372e+06
Nucleolar complex protein 2 homolog	NOC2L	1.29898e+06	1.30139e+06	1.43932e+06	0	0	1150000	1.35722e+06	1.56393e+06	1.57209e+06
Calcium/calmodulin-dependent protein kinase type II subunit delta	CAMK2D	1.48417e+06	1.62906e+06	1.52197e+06	1361300	1269100	1655100	1.16544e+06	1.65031e+06	1.6705e+06
Heterogeneous nuclear ribonucleoprotein H2	HNRNPH2	1.03489e+06	0	1.34651e+06	0	0	0	1.27845e+06	1.53824e+06	1.66712e+06
Profilin-2	PFN2	1.58929e+06	1.43219e+06	1.46304e+06	1585900	1768300	1601700	1.33523e+06	1.51476e+06	1.60288e+06
Ran-specific GTPase-activating protein	RANBP1	1.19368e+06	1.24317e+06	1.66285e+06	1153000	1100200	1451500	1.17094e+06	1.35094e+06	1.92165e+06
Small nuclear ribonucleoprotein F	SNRPF	1.62264e+06	1.74577e+06	1.64323e+06	1012000	1380500	1546400	1.60123e+06	1.59008e+06	1.23919e+06
6-phosphogluconate dehydrogenase, decarboxylating	PGD	888986	1.36157e+06	1.61033e+06	1819800	0	0	1.58976e+06	1.47133e+06	1.3683e+06
Dolichyl-diphosphooligosaccharide--protein glycosyltransferase subunit STT3A	STT3A	1.94201e+06	1.76458e+06	1.80666e+06	1349200	981490	1223800	1.62879e+06	1.5161e+06	1.28215e+06
Unconventional myosin-Ib	MYO1B	1.30968e+06	1.23006e+06	1.36273e+06	543440	885510	1127100	1.59879e+06	1.54845e+06	1.26942e+06
Cofilin-2	CFL2	0	1.37299e+06	1.74532e+06	0	0	0	1.38801e+06	1.50275e+06	1.50895e+06
Retinol dehydrogenase 11	RDH11	1.71536e+06	0	0	1971500	0	0	0	1.84893e+06	2.53288e+06
Butyrophilin subfamily 3 member A1	BTN3A1	1.5793e+06	1.51778e+06	1.29479e+06	0	1976800	0	1.13238e+06	1.91764e+06	1.32895e+06
VWFA and cache domain-containing protein 1	CACHD1	2.04526e+06	1.72945e+06	1.65313e+06	1497000	0	1556700	1.69947e+06	1.26471e+06	1.40489e+06
Podocalyxin-like protein 2	PODXL2	2.51041e+06	2.16001e+06	2.63336e+06	2191600	2130900	3127700	1.71636e+06	1.32424e+06	1.31348e+06
Protein NDNF	NDNF	1.63762e+06	1.43023e+06	1.40562e+06	1168900	985960	866060	1.62573e+06	1.384e+06	1.34065e+06
Vigilin	HDLBP	1.16319e+06	1.37923e+06	1.13011e+06	1381900	1287400	1328600	1.28026e+06	1.63641e+06	1.42767e+06
Splicing factor 3B subunit 1	SF3B1	1.7998e+06	1.50102e+06	1.64814e+06	1764800	1708500	1998900	1.8995e+06	1.14777e+06	1.29008e+06
Disintegrin and metalloproteinase domain-containing protein 15	ADAM15	1.56843e+06	1.47187e+06	1.63227e+06	1124200	1622500	1476900	1.41306e+06	1.46756e+06	1.44377e+06
Serine/threonine-protein kinase PRP4 homolog	PRPF4B	1.0093e+06	1.35854e+06	1.05745e+06	1192600	0	0	1.54272e+06	1.5066e+06	1.26691e+06
Protein DEK	DEK	1.10827e+06	1.05923e+06	1.11371e+06	0	956510	1134900	1.14031e+06	1.2889e+06	1.88427e+06
Zinc finger CCCH-type antiviral protein 1	ZC3HAV1	1.35293e+06	1.23612e+06	1.37789e+06	1358700	1222000	1652800	1.26181e+06	1.62966e+06	1.41597e+06
Ribosome biogenesis protein BOP1	BOP1	1.22765e+06	832530	1.27803e+06	1461300	0	1511400	1.20141e+06	1.64599e+06	1.45845e+06
Flotillin-2	FLOT2	1.35694e+06	1.36995e+06	1.38048e+06	782990	949910	1194300	1.53667e+06	1.41463e+06	1.35235e+06
Ras-related protein Rab-13	RAB13	1.38449e+06	1.35631e+06	1.46598e+06	1128400	1324400	1423800	1.46701e+06	1.32927e+06	1.5073e+06
Thioredoxin domain-containing protein 5	TXNDC5	1.61827e+06	1.37058e+06	1.49879e+06	0	1063100	1167500	1.66798e+06	1.41982e+06	1.20573e+06
Tyrosine-protein kinase transmembrane receptor ROR1	ROR1	1.93657e+06	1.5061e+06	2.05025e+06	824840	0	1059200	1.21468e+06	1.57194e+06	1.50345e+06
Citrate synthase, mitochondrial	CS	1.58171e+06	1.56308e+06	1.38886e+06	1653900	1017500	1387400	1.45343e+06	1.54508e+06	1.2878e+06
Host cell factor 1;HCF N-terminal chain 1;HCF N-terminal chain 2;HCF N-terminal chain 3;HCF N-terminal chain 4;HCF N-terminal chain 5;HCF N-terminal chain 6;HCF C-terminal chain 1;HCF C-terminal chain 2;HCF C-terminal chain 3;HCF C-terminal chain 4;HCF C-terminal chain 5;HCF C-terminal chain 6	HCFC1	1.69236e+06	899097	1.49933e+06	1196100	0	1304600	1.19403e+06	2.03631e+06	1.02557e+06
Copper-transporting ATPase 1	ATP7A	826520	1.07938e+06	1.75709e+06	1661400	0	897410	1.30767e+06	1.37505e+06	1.56502e+06
Dual specificity mitogen-activated protein kinase kinase 6;Dual specificity mitogen-activated protein kinase kinase 3	MAP2K6;MAP2K3	1.76734e+06	1.24879e+06	1.59785e+06	1505100	966990	1592500	1.36688e+06	1.4927e+06	1.36092e+06
Condensin complex subunit 2	NCAPH	0	0	1.35016e+06	1108300	1113800	1426500	1.68e+06	1.37191e+06	1.16222e+06
Pikachurin	EGFLAM	1.22783e+06	981927	1.42506e+06	1392800	0	1616500	1.04851e+06	1.53565e+06	1.62919e+06
Small ubiquitin-related modifier 1;Small ubiquitin-related modifier	SUMO1	1.48515e+06	1.10176e+06	1.49514e+06	1278100	0	1471200	1.32644e+06	1.4645e+06	1.41557e+06
Interleukin-1 receptor accessory protein	IL1RAP	2.23428e+06	1.56968e+06	1.47989e+06	0	1095200	1817800	1.69154e+06	1.36288e+06	1.15146e+06
EMILIN-3	EMILIN3	1.58332e+06	1.68683e+06	1.55282e+06	1549100	1415800	2031400	1.46552e+06	1.4133e+06	1.3105e+06
Activator of 90 kDa heat shock protein ATPase homolog 1	AHSA1	4.2099e+06	2.2094e+06	4.50627e+06	2182700	3374800	3943500	4.1667e+06	0	0
TGF-beta receptor type-1	TGFBR1	0	1.32439e+06	0	0	0	1661100	1.42508e+06	1.63115e+06	1.09775e+06
Pescadillo homolog	PES1	1.02241e+06	1.37914e+06	1.45822e+06	995540	0	998360	1.40953e+06	1.39406e+06	1.33539e+06
THO complex subunit 2	THOC2	1.24156e+06	1.49683e+06	1.32805e+06	1070900	1272400	1552800	1.61733e+06	1.33068e+06	1.18044e+06
Proliferation-associated protein 2G4	PA2G4	1.55657e+06	557299	1.30326e+06	3436400	484760	855550	1.2194e+06	1.62322e+06	1.28285e+06
HEAT repeat-containing protein 1;HEAT repeat-containing protein 1, N-terminally processed	HEATR1	1.22926e+06	1.09436e+06	1.70716e+06	923070	0	1393600	1.55591e+06	1.40654e+06	1.14605e+06
DnaJ homolog subfamily A member 3, mitochondrial	DNAJA3	1.55211e+06	1.14875e+06	2.12381e+06	0	0	0	1.12783e+06	1.44479e+06	1.53542e+06
Elongation factor G, mitochondrial	GFM1	1.84429e+06	1.17398e+06	1.05031e+06	1563700	993300	1184400	1.36484e+06	1.53942e+06	1.20283e+06
Vacuolar protein sorting-associated protein VTA1 homolog	VTA1	0	1.18833e+06	1.21e+06	0	0	0	1.30877e+06	1.41644e+06	1.37434e+06
B-cell receptor-associated protein 31	BCAP31	0	1.4601e+06	1.5037e+06	0	0	0	1.52584e+06	1.30916e+06	1.26283e+06
Synaptophysin-like protein 1	SYPL1	1.63574e+06	1.69209e+06	1.66695e+06	826950	828280	894760	1.56369e+06	1.19395e+06	1.31521e+06
Transducin beta-like protein 3	TBL3	1.71349e+06	1.26047e+06	1.43691e+06	1241500	917190	1033600	1.15131e+06	1.35903e+06	1.56228e+06
Importin subunit alpha-1	KPNA2	767647	1.39733e+06	1.29497e+06	1261700	1288700	1959800	1.22725e+06	1.05102e+06	1.78304e+06
DnaJ homolog subfamily B member 6	DNAJB6	1.73641e+06	1.01206e+06	1.20777e+06	1102900	697750	1181600	1.66649e+06	1.2567e+06	1.12916e+06
Serine-threonine kinase receptor-associated protein	STRAP	1.63449e+06	1.3449e+06	1.70386e+06	1642500	0	1305500	1.40215e+06	1.26856e+06	1.36523e+06
AP-3 complex subunit mu-1	AP3M1	1.02267e+06	1.20652e+06	1.50075e+06	1260000	956350	1454100	1.49442e+06	1.18814e+06	1.35314e+06
Mast/stem cell growth factor receptor Kit	KIT	1.51484e+06	1.40535e+06	1.30558e+06	1119700	0	1298000	1.86628e+06	972486	1.1861e+06
Small nuclear ribonucleoprotein-associated protein N;Small nuclear ribonucleoprotein-associated proteins B and B	SNRPN;SNRPB	1.49674e+06	1.31735e+06	1.41561e+06	1467800	990590	1320900	1.50581e+06	1.32754e+06	1.16623e+06
Interferon-induced, double-stranded RNA-activated protein kinase	EIF2AK2	1.26225e+06	1.49246e+06	1.68041e+06	1057500	1153600	1440000	1.36641e+06	1.39877e+06	1.2245e+06
Protein-L-isoaspartate(D-aspartate) O-methyltransferase	PCMT1	1.85187e+06	2.04981e+06	894193	2309600	2148700	2525200	2.10447e+06	0	1.875e+06
Stress-induced-phosphoprotein 1	STIP1	1.01367e+06	706055	933602	789200	1154500	1011700	1.51421e+06	1.40136e+06	1.06131e+06
Serine/threonine-protein phosphatase 6 catalytic subunit;Serine/threonine-protein phosphatase 6 catalytic subunit, N-terminally processed	PPP6C	1.25217e+06	1.73462e+06	1.63556e+06	0	759320	1198200	1.13034e+06	1.63869e+06	1.20165e+06
Protein wntless homolog	WLS	1.42479e+06	1.41409e+06	1.3095e+06	1119500	0	1224800	1.62133e+06	1.01513e+06	1.33139e+06
Interleukin-6 receptor subunit beta	IL6ST	1.7776e+06	1.49451e+06	1.65982e+06	1040000	1156000	1908900	1.39091e+06	1.3489e+06	1.21885e+06
Cullin-4B;Cullin-4A	CUL4B;CUL4A	1.38895e+06	1.16756e+06	1.31254e+06	1590200	909430	1260000	1.3156e+06	1.32777e+06	1.30759e+06
Phosphatidylinositol-binding clathrin assembly protein	PICALM	1.36683e+06	1.386e+06	1.8738e+06	1287400	0	2016000	1.5066e+06	1.40309e+06	1.03877e+06
NEDD8-conjugating enzyme Ubc12	UBE2M	1.61684e+06	1.63574e+06	1.27143e+06	1166500	1080300	1433700	1.37513e+06	1.37576e+06	1.18618e+06
Regulator of nonsense transcripts 1	UPF1	1.47829e+06	1.24067e+06	1.07751e+06	1167700	284680	547660	1.24445e+06	1.42272e+06	1.26699e+06
Microtubule-associated protein RP/EB family member 2	MAPRE2	0	0	1.06404e+06	1262700	0	1235000	1.32259e+06	1.15523e+06	1.44424e+06
Phosphatidylinositide phosphatase SAC1	SACM1L	1.2404e+06	1.1055e+06	2.75177e+06	0	524680	599450	1.32377e+06	1.38338e+06	1.21256e+06
Far upstream element-binding protein 1	FUBP1	1.4033e+06	1.32413e+06	1.81184e+06	1137600	938550	1035700	1.23377e+06	1.46065e+06	1.21893e+06
Tyrosine--tRNA ligase, cytoplasmic;Tyrosine--tRNA ligase, cytoplasmic, N-terminally processed	YARS	1.37094e+06	902842	1.32315e+06	469130	0	752600	1.04379e+06	1.80479e+06	1.04874e+06
Insulin-like growth factor 2 mRNA-binding protein 2	IGF2BP2	0	817354	1.14589e+06	595390	764740	835380	1.60516e+06	1.49136e+06	800575
Enhancer of mRNA-decapping protein 4	EDC4	1.07457e+06	1.54533e+06	1.73079e+06	473160	864550	801220	677787	1.67207e+06	1.53997e+06
Replication factor C subunit 3	RFC3	1.70966e+06	1.49959e+06	1.75665e+06	1002600	1088100	1383900	1.55034e+06	966989	1.3705e+06
Zinc finger MYM-type protein 3	ZMYM3	1.41623e+06	1.17888e+06	1.33465e+06	0	1439500	0	1.31992e+06	1.17982e+06	1.38605e+06
26S protease regulatory subunit 6A	PSMC3	1.14527e+06	1.14714e+06	1.29533e+06	0	554350	1019800	1.51091e+06	1.50471e+06	857277
Antigen KI-67	MKI67	891465	959548	1.31994e+06	529950	426830	1247400	1.17267e+06	1.28984e+06	1.40317e+06
Solute carrier family 22 member 5	SLC22A5	1.1985e+06	1.13947e+06	2.07575e+06	889330	1119100	1337100	1.4133e+06	1.1056e+06	1.34615e+06
Splicing factor 3B subunit 3	SF3B3	1.27313e+06	1.029e+06	1.122e+06	1645100	0	1272000	1.32832e+06	1.30979e+06	1.21845e+06
Kinesin-like protein KIF2A	KIF2A	1.76922e+06	1.87246e+06	1.47855e+06	1226300	1249200	1711700	1.20126e+06	1.34057e+06	1.29526e+06
60S ribosomal protein L7-like 1	RPL7L1	1.40125e+06	1.57823e+06	1.3424e+06	0	0	1326400	1.3006e+06	1.39091e+06	1.1451e+06
ATP-dependent RNA helicase DDX1	DDX1	977113	1.34232e+06	1.39349e+06	0	0	1063600	1.21398e+06	1.48186e+06	1.13976e+06
Transcription intermediary factor 1-beta	TRIM28	994588	0	938149	0	680410	934070	1.534e+06	1.36531e+06	925130
Protein transport protein Sec24C	SEC24C	763109	1.04978e+06	1.47686e+06	1922300	496570	1208800	1.24162e+06	1.61128e+06	963141
40S ribosomal protein S13	RPS13	1.63146e+06	1.02285e+06	1.12111e+06	2196800	1329400	1113200	942957	1.80699e+06	1.05204e+06
Sister chromatid cohesion protein PDS5 homolog A	PDS5A	0	1.39858e+06	1.46545e+06	0	0	1426900	1.16215e+06	1.17675e+06	1.46073e+06
NHP2-like protein 1;NHP2-like protein 1, N-terminally processed	NHP2L1	1.47784e+06	1.32948e+06	1.31316e+06	1740900	0	1869800	1.35848e+06	1.31073e+06	1.12414e+06
Ataxin-2	ATXN2	1.44752e+06	1.51814e+06	1.96412e+06	1255700	1026100	1346300	1.43796e+06	1.39233e+06	946099
Cyclin-dependent kinase 4	CDK4	1.02419e+06	0	1.42274e+06	0	0	0	1.31984e+06	1.27359e+06	1.17848e+06
Structural maintenance of chromosomes protein 3	SMC3	1.04559e+06	912649	1.55452e+06	774960	723980	872320	1.13372e+06	876753	1.75712e+06
Complement decay-accelerating factor	CD55	1.23167e+06	1.02642e+06	0	1018200	1054400	1393700	1.50793e+06	1.13482e+06	1.11573e+06
DNA mismatch repair protein Msh2	MSH2	1.34098e+06	1.21624e+06	1.18816e+06	891870	1052000	1247800	1.30626e+06	1.33327e+06	1.11699e+06
Mitochondrial import inner membrane translocase subunit TIM44	TIMM44	1.5275e+06	1.33144e+06	1.25966e+06	1354700	1276600	1477900	1.2044e+06	1.36209e+06	1.18641e+06
Vesicle-trafficking protein SEC22b	SEC22B	1.65509e+06	1.48301e+06	1.36942e+06	1089900	1047500	1006800	1.24209e+06	1.12681e+06	1.37552e+06
Midasin	MDN1	1.00029e+06	1.03293e+06	1.26359e+06	924990	697860	1088800	1.25057e+06	1.2779e+06	1.19136e+06
Drebrin	DBN1	1.12432e+06	1.0759e+06	1.38698e+06	1059700	0	1346600	1.37112e+06	1.31788e+06	1.02039e+06
Ribosomal protein S6 kinase alpha-3	RPS6KA3	1.20242e+06	895174	1.26368e+06	928700	0	736620	1.39343e+06	909266	1.39578e+06
Cyclin-T1	CCNT1	1.34401e+06	989595	1.20438e+06	0	839850	1125800	1.19207e+06	1.29958e+06	1.20345e+06
Developmentally-regulated GTP-binding protein 2	DRG2	1.31851e+06	1.3169e+06	1.42301e+06	1038700	926940	1749700	1.04489e+06	1.57068e+06	1.06437e+06
Tumor necrosis factor receptor superfamily member 10B	TNFRSF10B	1.95538e+06	1.20091e+06	1.44779e+06	1286500	1463400	1661800	1.16238e+06	1.3544e+06	1.14675e+06
Eukaryotic translation initiation factor 3 subunit A	EIF3A	1.27188e+06	1.42595e+06	1.25012e+06	1813300	972870	902970	1.43874e+06	1.19937e+06	1.01521e+06
Ras-related protein Rab-21	RAB21	1.35462e+06	1.20599e+06	1.14491e+06	1165900	0	1031300	1.05023e+06	1.11126e+06	1.48948e+06
Neogenin	NEO1	1.43736e+06	1.40776e+06	1.51333e+06	1157900	1159300	1252800	1.33021e+06	1.21476e+06	1.09602e+06
Glycogen synthase kinase-3 alpha	GSK3A	2.10018e+06	0	0	1636600	0	0	1.2629e+06	0	2.3762e+06
Acid-sensing ion channel 1	ASIC1	1.18557e+06	816481	1.39385e+06	713500	0	1159700	1.3723e+06	1.22662e+06	1.03209e+06
Ras-related protein Rap-1b;Ras-related protein Rap-1b-like protein	RAP1B	2.216e+06	0	1.65259e+06	1256300	0	1125600	1.61804e+06	1.01372e+06	996203
Vesicular integral-membrane protein VIP36	LMAN2	1.2084e+06	1.38877e+06	1.70529e+06	668750	777310	1121900	1.13529e+06	1.25403e+06	1.23636e+06
Alanine--tRNA ligase, cytoplasmic	AARS	1.33313e+06	1.01866e+06	1.06583e+06	919390	0	969040	1.23353e+06	1.43317e+06	950418
Cilia- and flagella-associated protein 20	CFAP20	1.37834e+06	1.40393e+06	1.17978e+06	985490	1142200	1382100	1.28042e+06	1.21154e+06	1.12437e+06
DAZ-associated protein 1	DAZAP1	1.49442e+06	1.36193e+06	1.38948e+06	1372400	846610	0	1.17008e+06	1.32479e+06	1.10442e+06
Hsp90 co-chaperone Cdc37;Hsp90 co-chaperone Cdc37, N-terminally processed	CDC37	1.40633e+06	1.21553e+06	1.1812e+06	933620	1052500	1341600	1.10576e+06	1.45924e+06	1.03021e+06
28S ribosomal protein S26, mitochondrial	MRPS26	0	0	0	0	0	0	1.1301e+06	1.23385e+06	1.22222e+06
Isoleucine--tRNA ligase, mitochondrial	IARS2	852002	1.56611e+06	731600	1006200	878080	1171200	1.12523e+06	1.30696e+06	1.15186e+06
Chromodomain-helicase-DNA-binding protein 4	CHD4	769118	803918	1.01001e+06	617610	547820	1021500	1.23385e+06	771879	1.5772e+06
Melanotransferrin	MFI2	1.31173e+06	1.26555e+06	1.18316e+06	0	1003200	1086700	1.11424e+06	1.04537e+06	1.42264e+06
Polyadenylate-binding protein 4	PABPC4	1.45501e+06	902128	1.44075e+06	0	929950	0	1.0522e+06	1.48288e+06	1.02785e+06
RuvB-like 2	RUVBL2	1.55345e+06	1.09757e+06	1.22908e+06	1353800	957610	1113800	1.07167e+06	1.40953e+06	1.08157e+06
Nodal modulator 1;Nodal modulator 3;Nodal modulator 2	NOMO1;NOMO3;NOMO2	1.34267e+06	1.22079e+06	1.35168e+06	946080	0	1270000	1.35196e+06	1.20298e+06	1.00618e+06
Coatomer subunit gamma-1	COPG1	658488	866152	0	0	640200	1148400	1.03366e+06	1.26e+06	1.26008e+06
Cytochrome c oxidase subunit NDUFA4	NDUFA4	1.1631e+06	2.67135e+06	1.62808e+06	1165100	0	1302600	1.50353e+06	1.20565e+06	842355
HBS1-like protein	HBS1L	1.66222e+06	1.08901e+06	0	0	0	0	1.31057e+06	1.0584e+06	1.16882e+06
AP-1 complex subunit gamma-1	AP1G1	1.78179e+06	1.24139e+06	1.37147e+06	1502100	1484400	1550600	1.31749e+06	916570	1.29911e+06
Protein disulfide-isomerase A6	PDIA6	0	1.66659e+06	2.01316e+06	958580	952090	1118100	1.42091e+06	1.00908e+06	1.10175e+06
Putative adenosylhomocysteinase 2;Putative adenosylhomocysteinase 3	AHCYL1;AHCYL2	1.3934e+06	895709	1.24477e+06	0	1065300	1441500	979633	1.38872e+06	1.155e+06
Structural maintenance of chromosomes protein 2	SMC2	1.46821e+06	1.16132e+06	1.36157e+06	1026500	761980	1214300	939423	1.32534e+06	1.24681e+06
ATP-dependent 6-phosphofructokinase, muscle type	PFKM	853045	1.06289e+06	0	927890	1022200	1386400	1.21728e+06	1.09853e+06	1.19222e+06
Cyclin-dependent-like kinase 5	CDK5	1.01759e+06	1.15686e+06	1.19591e+06	1055000	923400	1285200	1.19364e+06	1.19246e+06	1.1166e+06
Presenilin-1;Presenilin-1 NTF subunit;Presenilin-1 CTF subunit;Presenilin-1 CTF12	PSEN1	1.98231e+06	1.41427e+06	1.52937e+06	869460	667680	1037700	1.27123e+06	1.12186e+06	1.10442e+06
Inner nuclear membrane protein Man1	LEMD3	0	0	1.34775e+06	0	0	0	1.2322e+06	1.05927e+06	1.20557e+06
Multidrug resistance-associated protein 5	ABCC5	2.32139e+06	0	1.79739e+06	1541800	1876100	1925500	1.80165e+06	0	1.67434e+06
Adiponectin receptor protein 1	ADIPOR1	1.65224e+06	1.63619e+06	1.71813e+06	540400	786380	671200	1.0372e+06	1.20016e+06	1.22866e+06
Regulator of chromosome condensation	RCC1	1.41231e+06	1.28891e+06	848186	1197700	832320	1579700	1.22592e+06	1.08212e+06	1.1422e+06
14-3-3 protein zeta/delta	YWHAZ	1.29738e+06	1.14794e+06	1.38797e+06	9848400	1194100	1524900	949004	1.49552e+06	992277
Nuclear pore complex protein Nup98-Nup96;Nuclear pore complex protein Nup98;Nuclear pore complex protein Nup96	NUP98	1.034e+06	1.61836e+06	1.17505e+06	461660	421860	746210	789895	1.5995e+06	1.02879e+06
Core histone macro-H2A.2	H2AFY2	770385	1.35257e+06	904179	622890	779080	896870	1.24233e+06	1.0017e+06	1.17283e+06
Low-density lipoprotein receptor	LDLR	1.35355e+06	1.13707e+06	1.39982e+06	731760	640970	0	1.01866e+06	799947	1.59196e+06
ADP-ribosylation factor-like protein 3	ARL3	939933	831968	959637	0	0	986650	1.04756e+06	1.35982e+06	993062
Gem-associated protein 8	GEMIN8	1.05236e+06	0	0	814880	0	0	1.15052e+06	1.19065e+06	1.0544e+06
Voltage-dependent calcium channel subunit alpha-2/delta-2;Voltage-dependent calcium channel subunit alpha-2-2;Voltage-dependent calcium channel subunit delta-2	CACNA2D2	1.30754e+06	1.35293e+06	1.20938e+06	796570	461130	1141400	1.0833e+06	1.30594e+06	996203
AP-2 complex subunit beta	AP2B1	1.30451e+06	1.17576e+06	1.63146e+06	1180400	710880	1360700	1.23408e+06	1.20023e+06	950575
Glycine--tRNA ligase	GARS	976132	1.33545e+06	1.27206e+06	1111800	0	1040700	1.33233e+06	1.34152e+06	700649
Dynamin-like 120 kDa protein, mitochondrial;Dynamin-like 120 kDa protein, form S1	OPA1	1.34374e+06	1.01634e+06	1.45439e+06	1292100	0	0	1.11612e+06	1.18068e+06	1.07442e+06
CDGSH iron-sulfur domain-containing protein 2	CISD2	1.84224e+06	1.46482e+06	1.92587e+06	0	0	1434900	1.32071e+06	1.12578e+06	912957
Discoidin, CUB and LCCL domain-containing protein 1	DCBLD1	1.3153e+06	1.17318e+06	1.36612e+06	967170	1006900	1352300	1.17966e+06	1.15523e+06	1.02432e+06
Transmembrane protein 132A	TMEM132A	1.07581e+06	0	1.18985e+06	1290900	944550	1131900	1.00484e+06	1.27798e+06	1.06099e+06
Cat eye syndrome critical region protein 5	CECR5	1.94789e+06	0	2.00817e+06	1325200	1166300	1893000	2.06521e+06	1.27759e+06	0
Sortilin	SORT1	1.01822e+06	1.18985e+06	1.05335e+06	912840	0	1009000	1.30084e+06	1.04914e+06	983167
Methylthioribose-1-phosphate isomerase	MRI1	0	886053	890645	0	933440	0	954266	1.3705e+06	1.00445e+06
Protein ITFG3	ITFG3	1.67194e+06	1.19199e+06	1.17951e+06	1049800	1334300	1426600	1.21029e+06	1.12783e+06	983167
Casein kinase II subunit alpha	CSNK2A2	1.60159e+06	1.46768e+06	1.63993e+06	923520	0	1289500	1.06068e+06	1.1839e+06	1.07356e+06
GTP-binding protein 1	GTPBP1	1.19877e+06	727873	1.37209e+06	897850	0	980820	1.08746e+06	1.07929e+06	1.14267e+06
Glutamate dehydrogenase 1, mitochondrial;Glutamate dehydrogenase 2, mitochondrial	GLUD1;GLUD2	0	825602	966948	0	0	0	1.13694e+06	1.07474e+06	1.08636e+06
RNA-binding protein 4;RNA-binding protein 4B	RBM4;RBM4B	696256	811586	517694	617340	0	953850	1.14565e+06	1.23345e+06	911151
CD97 antigen;CD97 antigen subunit alpha;CD97 antigen subunit beta	CD97	1.44574e+06	1.30933e+06	1.2914e+06	809840	1041700	1131600	1.08628e+06	1.11188e+06	1.08903e+06
Septin-2	2002-09-01	1.4189e+06	1.27277e+06	1.14072e+06	1790300	0	1554400	979397	1.12013e+06	1.17746e+06
Epidermal growth factor-like protein 7	EGFL7	1.3301e+06	1.19903e+06	1.31164e+06	1162500	1356200	1679800	1.09264e+06	1.10474e+06	1.07607e+06
Proteasome subunit beta type-5	PSMB5	1.41364e+06	992537	933691	1705100	0	1151900	1.13325e+06	1.25215e+06	883586
Caprin-1	CAPRIN1	0	1.23363e+06	1.23505e+06	910970	1002700	1009400	1.12971e+06	1.05707e+06	1.06476e+06
Translation initiation factor eIF-2B subunit gamma	EIF2B3	1.13956e+06	952058	925043	0	0	948940	958350	890025	1.40317e+06
Nuclear pore complex protein Nup133	NUP133	1.43665e+06	1.01848e+06	956249	0	0	868460	1.23424e+06	974371	1.03539e+06
Polynucleotide 5-hydroxyl-kinase NOL9	NOL9	1.21847e+06	967394	995747	745770	764880	1116400	1.02338e+06	1.1594e+06	1.054e+06
Lon protease homolog, mitochondrial	LONP1	1.53187e+06	1.43674e+06	1.28222e+06	0	512240	716510	895758	1.62345e+06	710889
Volume-regulated anion channel subunit LRRC8B	LRRC8B	1.28623e+06	1.35881e+06	1.31521e+06	1119900	779350	1177200	1.29746e+06	954580	973821
Nucleoporin NUP188 homolog	NUP188	0	818335	881604	0	0	0	1.41094e+06	996046	812905
Exosome component 10	EXOSC10	1.07269e+06	0	1.2034e+06	0	0	0	1.23597e+06	1.13081e+06	846439
Serine/arginine-rich splicing factor 1	SRSF1	0	1.12646e+06	962223	916170	0	1048000	1.0273e+06	1.20283e+06	977748
Cadherin-1;E-Cad/CTF1;E-Cad/CTF2;E-Cad/CTF3	CDH1	1.26109e+06	1.31378e+06	1.1179e+06	0	856090	616710	1.00264e+06	1.16544e+06	1.03351e+06
Acyl-coenzyme A thioesterase 9, mitochondrial	ACOT9	1.44824e+06	0	0	1217300	0	0	1.0862e+06	1.05503e+06	1.05487e+06
60S ribosomal protein L37a	RPL37A	971496	875122	0	1070700	0	746300	801203	940052	1.45029e+06
V-type proton ATPase catalytic subunit A	ATP6V1A	0	1.49255e+06	1.38645e+06	1978800	800720	978710	995182	1.06932e+06	1.12194e+06
Oxygen-dependent coproporphyrinogen-III oxidase, mitochondrial	CPOX	1.48658e+06	907478	971585	0	721150	0	921125	1.40866e+06	845575
Golgi integral membrane protein 4	GOLIM4	1.04942e+06	854490	1.32529e+06	971600	1219800	1656000	1.13057e+06	916570	1.12256e+06
Profilin-1	PFN1	1.66249e+06	1.39367e+06	1.38155e+06	1499000	1894900	1943800	1.19882e+06	1.00468e+06	962120
Histone-arginine methyltransferase CARM1	CARM1	1.06271e+06	938684	1.02758e+06	769380	658250	1181300	1.30264e+06	952617	908952
CD44 antigen	CD44	885999	1.29078e+06	1.36309e+06	883760	1036300	967660	1.08393e+06	955680	1.1151e+06
DNA topoisomerase 2-beta	TOP2B	958478	1.01064e+06	1.07653e+06	998780	226410	1134200	1.01796e+06	1.07411e+06	1.05738e+06
Splicing factor 1	SF1	1.99363e+06	0	0	0	0	0	0	3.13987e+06	0
Peptidyl-prolyl cis-trans isomerase FKBP4;Peptidyl-prolyl cis-trans isomerase FKBP4, N-terminally processed	FKBP4	1.08437e+06	1.05424e+06	1.11041e+06	1533800	0	973000	1.09139e+06	1.02801e+06	1.00131e+06
Amyloid beta A4 protein;N-APP;Soluble APP-alpha;Soluble APP-beta;C99;Beta-amyloid protein 42;Beta-amyloid protein 40;C83;P3(42);P3(40);C80;Gamma-secretase C-terminal fragment 59;Gamma-secretase C-terminal fragment 57;Gamma-secretase C-terminal fragment 50;C31	APP	1.30772e+06	941627	1.18593e+06	836510	850730	1139500	1.249e+06	940994	922538
NEDD8-activating enzyme E1 catalytic subunit	UBA3	596049	0	0	0	0	0	1.16686e+06	1.10914e+06	833874
Secretory carrier-associated membrane protein 3	SCAMP3	1.75415e+06	1.34258e+06	1.96029e+06	1538100	1312300	1648500	1.66657e+06	1.43804e+06	0
Glutaminase kidney isoform, mitochondrial	GLS	986653	955803	1.18004e+06	539280	0	0	1.02471e+06	1.20667e+06	862931
Cyclin-dependent kinase 2	CDK2	0	0	0	0	0	0	1.09044e+06	832853	1.16859e+06
Peptidyl-prolyl cis-trans isomerase FKBP8	FKBP8	0	0	903466	0	0	0	861439	913743	1.31215e+06
Phosphatidylserine synthase 1	PTDSS1	1.02151e+06	1.2783e+06	1.18976e+06	875850	1035600	0	1.29793e+06	876989	905261
Ras-related protein Rab-2A	RAB2A	1.10497e+06	1.32368e+06	1.07537e+06	1068000	1153000	1200700	1.10984e+06	1.11526e+06	854292
WD repeat-containing protein 3	WDR3	1.07082e+06	934048	1.2133e+06	747490	717290	1237000	1.15547e+06	926936	994476
Sorting nexin-27	SNX27	0	0	1.58225e+06	0	0	0	0	1.50345e+06	1.57068e+06
Very low-density lipoprotein receptor	VLDLR	1.37468e+06	1.24834e+06	1.38422e+06	814820	1162000	1311400	954345	1.12798e+06	978926
Mediator of DNA damage checkpoint protein 1	MDC1	1.10568e+06	466034	474924	315470	408150	686500	738596	1.15414e+06	1.16521e+06
FERM, RhoGEF and pleckstrin domain-containing protein 1	FARP1	1.04425e+06	1.19672e+06	1.29551e+06	0	0	1165300	1.18461e+06	1.02251e+06	843376
Metastasis-associated protein MTA2	MTA2	950097	1.08455e+06	974527	628460	0	0	1.10929e+06	1.11565e+06	825156
Sodium- and chloride-dependent GABA transporter 3	SLC6A11	1.33269e+06	1.15971e+06	1.2528e+06	0	816750	1012100	1.13497e+06	1.02675e+06	886491
Ras-related protein R-Ras2	RRAS2	1.53089e+06	1.25208e+06	1.31842e+06	930590	948320	1063400	1.0727e+06	966596	1.00861e+06
Threonine--tRNA ligase, cytoplasmic	TARS	1.14536e+06	868729	1.06449e+06	1152800	0	944900	1.14275e+06	980811	915785
DNA-directed RNA polymerase II subunit RPB2	POLR2B	0	677024	615254	476070	0	598130	827512	700892	1.49285e+06
Ornithine aminotransferase, mitochondrial;Ornithine aminotransferase, hepatic form;Ornithine aminotransferase, renal form	OAT	1.15811e+06	1.0924e+06	1.32591e+06	693830	0	792270	1.09092e+06	981439	948219
Solute carrier family 23 member 2	SLC23A2	1.38993e+06	1.37736e+06	1.51154e+06	714850	0	1087200	1.03508e+06	1.02322e+06	960863
ER membrane protein complex subunit 1	EMC1	1.2832e+06	1.0735e+06	1.19092e+06	770350	778530	0	1.03304e+06	994554	991020
Receptor-type tyrosine-protein phosphatase eta	PTPRJ	1.28704e+06	1.27116e+06	1.17541e+06	940140	690340	929310	1.19537e+06	958193	854999
Histone H1.4;Histone H1.3	HIST1H1E;HIST1H1D	0	0	2.50078e+06	0	0	2453800	0	1.76215e+06	1.24178e+06
General transcription factor 3C polypeptide 1	GTF3C1	1.07305e+06	641387	869879	752330	662460	927800	1.01434e+06	999816	989764
Signal recognition particle subunit SRP72	SRP72	1.05923e+06	913809	1.1541e+06	988010	0	824590	1.13599e+06	981360	884057
Metal transporter CNNM3	CNNM3	1.39644e+06	826698	1.14135e+06	731390	1161100	1641800	904476	1.0873e+06	1.00893e+06
Nucleoporin NDC1	NDC1	1.17327e+06	1.33527e+06	1.24121e+06	0	0	1008700	1.04678e+06	1.06932e+06	878324
Microsomal glutathione S-transferase 1	MGST1	0	1.43255e+06	1.13136e+06	0	0	0	1.1579e+06	824371	1.00893e+06
Transmembrane emp24 domain-containing protein 9	TMED9	0	1.02865e+06	1.22382e+06	1973600	0	0	0	1.25827e+06	1.71738e+06
Tyrosine-protein kinase BAZ1B	BAZ1B	858538	375402	1.1985e+06	446650	633180	0	824921	891989	1.25018e+06
Kinesin-1 heavy chain	KIF5B	1.09668e+06	1.21339e+06	1.20964e+06	1249700	863780	1060000	969816	957250	996439
YTH domain-containing protein 1	YTHDC1	0	0	839395	809090	0	0	990470	988900	940837
Ubiquitin carboxyl-terminal hydrolase 14	USP14	1.13823e+06	956338	880168	849690	907990	946340	942722	915392	1.06139e+06
CD302 antigen	CD302	1.32457e+06	1.1812e+06	1.07136e+06	0	974350	1085700	983559	908795	1.01764e+06
14-3-3 protein epsilon	YWHAE	0	0	1.43157e+06	13020000	1415100	1374800	1.35314e+06	1.55034e+06	0
Glycogen phosphorylase, liver form;Glycogen phosphorylase, muscle form	PYGL;PYGM	857156	910331	891786	790740	849860	1018800	780203	1.04694e+06	1.07529e+06
Bcl-2-associated transcription factor 1	BCLAF1	1.04987e+06	1.14001e+06	911223	0	0	0	1.05856e+06	996517	845732
Extended synaptotagmin-1	ESYT1	1.2404e+06	1.02214e+06	1.30826e+06	795800	469860	408950	847303	938010	1.11534e+06
Fibroblast growth factor receptor 1	FGFR1	822125	1.01438e+06	1.73346e+06	0	0	935240	1.05699e+06	1.22301e+06	612769
Adenosine 3-phospho 5-phosphosulfate transporter 1	SLC35B2	1.47249e+06	778284	1.07216e+06	0	916690	1196400	911701	1.18029e+06	788010
Gem-associated protein 5	GEMIN5	1.26849e+06	643990	879910	284650	517970	701390	783219	1.27657e+06	812277
Protein RCC2	RCC2	848543	881185	959013	974850	356700	910480	815575	1.07372e+06	977591
Lymphoid-specific helicase	HELLS	1.12824e+06	978093	0	0	0	0	1.02298e+06	914135	928978
Cell adhesion molecule-related/down-regulated by oncogenes	CDON	1.29087e+06	979163	0	0	0	0	1.00327e+06	1.0123e+06	848481
Solute carrier family 12 member 2	SLC12A2	1.01037e+06	0	840839	1017700	895590	1256200	976884	939580	945470
Protein pelota homolog	PELO	1.7389e+06	1.10381e+06	968999	978840	908760	1056900	1.01348e+06	911465	923874
Eukaryotic translation initiation factor 5B	EIF5B	0	0	1.32832e+06	1217500	0	0	1.11141e+06	0	1.71817e+06
MARCKS-related protein	MARCKSL1	971585	970247	932265	1403400	1480600	1464100	674897	1.18382e+06	969580
Lamina-associated polypeptide 2, isoform alpha;Thymopoietin;Thymopentin	TMPO	731189	0	946887	767200	805550	1142900	938716	911387	970209
26S proteasome non-ATPase regulatory subunit 2	PSMD2	1.72187e+06	1.11816e+06	1.14857e+06	1864000	758010	1012800	1.1645e+06	897486	755049
Ras-related C3 botulinum toxin substrate 1;Ras-related C3 botulinum toxin substrate 2;Ras-related C3 botulinum toxin substrate 3	RAC1;RAC2;RAC3	0	2.34867e+06	0	2504400	1610000	0	1.73018e+06	1.08165e+06	0
Membrane-associated progesterone receptor component 1	PGRMC1	1.01028e+06	980322	2.18667e+06	0	0	711550	1.19984e+06	0	1.59887e+06
Plexin-A3	PLXNA3	1.06806e+06	1.00529e+06	856309	906780	519470	1146100	1.02377e+06	822722	949476
Catenin delta-1	CTNND1	0	796402	1.01492e+06	728080	0	982940	614175	1.04592e+06	1.13544e+06
Replication factor C subunit 1	RFC1	943499	712715	892142	0	0	1037800	886727	1.01489e+06	893402
AFG3-like protein 2	AFG3L2	816106	703933	1.32493e+06	704730	937700	566510	1.02864e+06	979633	780910
26S proteasome non-ATPase regulatory subunit 12	PSMD12	1.08223e+06	783580	940735	878650	689250	896560	984423	819973	981753
Long-chain fatty acid transport protein 4	SLC27A4	1.13288e+06	986296	979609	1280500	646100	977890	864973	991256	929685
Suppressor of SWI4 1 homolog	PPAN	1.09284e+06	864173	947333	824470	0	1208700	829083	870078	1.07505e+06
Fanconi anemia group I protein	FANCI	1.04479e+06	1.17398e+06	0	0	0	1057400	1.0017e+06	859711	908795
Probable phospholipid-transporting ATPase IF	ATP11B	919158	1.04425e+06	1.15133e+06	654570	616010	683750	935025	894423	936203
E3 ubiquitin-protein ligase MGRN1	MGRN1	811309	1.03097e+06	1.04889e+06	667270	1177000	933420	848952	925209	981832
Ran GTPase-activating protein 1	RANGAP1	1.17942e+06	1.21785e+06	1.26787e+06	741800	776600	991160	992748	913507	843690
DNA-directed RNA polymerase II subunit RPB1	POLR2A	863575	882397	879651	983640	0	653760	938559	769248	1.03578e+06
Surfeit locus protein 6	SURF6	973992	1.28329e+06	882870	1042400	1451000	969060	1.00264e+06	814319	923324
Periodic tryptophan protein 2 homolog	PWP2	816436	936188	805416	717380	0	0	1.00461e+06	802696	924266
Surfeit locus protein 4	SURF4	1.04211e+06	595870	1.01456e+06	0	0	1164400	860968	1.01654e+06	852722
Mitochondrial dicarboxylate carrier	SLC25A10	939843	953663	1.18379e+06	612250	475560	726760	566426	1.11652e+06	1.04419e+06
Probable G-protein coupled receptor 125	GPR125	1.15659e+06	916929	1.10149e+06	809400	0	886350	1.02047e+06	866936	836151
E3 ubiquitin-protein ligase Itchy homolog	ITCH	0	998779	1.06333e+06	0	969750	990220	955287	930078	835444
Semaphorin-6A	SEMA6A	1.04933e+06	1.0735e+06	1.02865e+06	567640	1078100	1223100	902355	963847	833402
Dihydrolipoyllysine-residue succinyltransferase component of 2-oxoglutarate dehydrogenase complex, mitochondrial	DLST	0	1.05326e+06	990843	1120400	0	1092100	846675	964240	886020
SUMO-activating enzyme subunit 2	UBA2	925043	803499	957676	723730	0	912790	992277	897015	801675
ATP-dependent RNA helicase DDX51	DDX51	0	621210	796999	0	0	0	840078	808193	1.03681e+06
Cytochrome b-c1 complex subunit 9	UQCR10	1.08874e+06	1.43085e+06	1.56959e+06	0	0	1538100	1.24068e+06	0	1.44306e+06
Mitochondrial carrier homolog 2	MTCH2	2.46672e+06	1.59491e+06	0	1357200	1089700	1486600	0	1.38251e+06	1.29817e+06
NADH-ubiquinone oxidoreductase 75 kDa subunit, mitochondrial	NDUFS1	982819	1.02562e+06	1.15873e+06	970760	886660	785200	992041	976727	704332
NADPH--cytochrome P450 reductase	POR	1.21883e+06	1.16613e+06	1.38734e+06	1154200	596850	579160	1.1345e+06	940052	579879
Bromodomain-containing protein 2	BRD2	739553	415659	441604	0	408540	464120	1.27099e+06	592020	790052
ELMO domain-containing protein 2	ELMOD2	0	881559	857405	0	647600	1075700	1.02118e+06	818324	813376
Protein SET;Protein SETSIP	SET;SETSIP	0	1.57333e+06	1.65152e+06	2593300	0	0	1.3083e+06	0	1.34152e+06
Aladin	AAAS	0	1.01768e+06	910153	461460	692490	869870	919711	977277	751154
Ataxin-2-like protein	ATXN2L	1.31013e+06	922903	1.03052e+06	671300	974580	1188100	1.02612e+06	552157	1.06806e+06
Glutathione S-transferase kappa 1	GSTK1	982106	0	1.0225e+06	835310	0	1324800	829868	756031	1.06013e+06
26S proteasome non-ATPase regulatory subunit 14	PSMD14	965433	682784	824808	1101000	722500	945600	826884	1.03241e+06	785112
Cap-specific mRNA (nucleoside-2-O-)-methyltransferase 1	CMTR1	0	0	1.00172e+06	0	0	1149800	976177	855313	812748
ATP synthase subunit O, mitochondrial	ATP5O	596860	0	581185	1411200	0	855390	776300	920261	935182
28S ribosomal protein S34, mitochondrial	MRPS34	1.00645e+06	630893	1.47329e+06	818190	796140	1333700	1.41974e+06	0	1.21162e+06
N-alpha-acetyltransferase 10	NAA10	0	741621	1.05299e+06	0	0	0	796256	581403	1.24649e+06
Fermitin family homolog 2	FERMT2	0	823774	0	812560	845010	886830	1.00021e+06	788324	831675
RNA-binding protein 28	RBM28	1.1911e+06	967840	912828	783180	805420	988010	723942	908952	982617
General transcription factor 3C polypeptide 5	GTF3C5	911669	913630	840090	433740	623540	834080	1.17832e+06	1.12359e+06	310154
NADH dehydrogenase [ubiquinone] 1 alpha subcomplex subunit 9, mitochondrial	NDUFA9	0	938774	929412	879890	0	1062600	813769	974685	818010
Dolichyl-diphosphooligosaccharide--protein glycosyltransferase subunit STT3B	STT3B	0	978272	985940	0	682320	0	1.13434e+06	739154	731842
Protein shisa-2 homolog	SHISA2	1.10969e+06	1.03587e+06	1.11397e+06	0	0	822540	728615	952853	917983
28S ribosomal protein S11, mitochondrial	MRPS11	658095	1.1903e+06	965700	0	891340	1000400	965182	905497	722348
Leucine-rich repeat and immunoglobulin-like domain-containing nogo receptor-interacting protein 1	LINGO1	872848	874587	749503	0	0	0	983324	792957	814005
RNA-binding protein 25	RBM25	848819	897849	934761	645740	0	931180	903141	842277	843612
Procollagen galactosyltransferase 1	COLGALT1	1.44859e+06	1.2182e+06	1.54926e+06	642080	454970	1119500	715389	663667	1.20934e+06
Protocadherin Fat 1;Protocadherin Fat 1, nuclear form	FAT1	1.21713e+06	2.48473e+06	2.33164e+06	1985200	1556500	2007800	1.1279e+06	451295	1.00641e+06
Ras-related protein Rab-8A;Ras-related protein Rab-8B	RAB8A;RAB8B	971852	1.01278e+06	0	663790	805880	969820	966989	764850	853114
ATP-dependent RNA helicase DDX24	DDX24	846171	802313	834045	764590	0	937460	879345	819109	884999
ATP-dependent RNA helicase DDX50	DDX50	888255	0	0	592430	0	0	1.01929e+06	916648	639353
Annexin A6	ANXA6	714882	662562	0	0	451870	756730	751224	967931	853429
Synaptogyrin-2	SYNGR2	0	0	0	0	0	0	1.01529e+06	677984	851936
Dihydrolipoyl dehydrogenase, mitochondrial	DLD	860000	835436	615887	0	616220	899650	830104	887355	820523
Ras GTPase-activating protein-binding protein 1	G3BP1	1.19993e+06	775520	885322	0	814870	1135900	897879	909423	730641
Ephrin type-A receptor 3	EPHA3	0	1.02143e+06	1.06547e+06	0	670520	745140	626238	742931	1.15421e+06
Band 4.1-like protein 3;Band 4.1-like protein 3, N-terminally processed	EPB41L3	1.07457e+06	768673	771472	508550	486370	918110	958900	926779	636235
Actin-related protein 2/3 complex subunit 4	ARPC4	1.10916e+06	840527	707571	2190800	770620	953320	844790	1.0877e+06	587764
Reversion-inducing cysteine-rich protein with Kazal motifs	RECK	1.05959e+06	932265	852448	730540	831990	964300	863324	814319	838036
Proteasome subunit alpha type-6	PSMA6	1.18718e+06	781253	660717	1600800	0	486030	624204	1.24194e+06	633196
E3 ubiquitin-protein ligase MYCBP2	MYCBP2	1.00876e+06	1.08437e+06	959281	0	0	1201300	0	1.31003e+06	1.18924e+06
Peptidyl-prolyl cis-trans isomerase B	PPIB	714944	712100	1.10541e+06	1365500	0	1303700	677018	939188	880601
Ephrin-B2	EFNB2	1.10854e+06	802188	0	0	0	0	822408	804266	862853
Protocadherin Fat 4	FAT4	2.37034e+06	1.89137e+06	2.01093e+06	1446600	1215000	2226100	678973	787853	1.01992e+06
Casein kinase I isoform epsilon;Casein kinase I isoform delta	CSNK1E;CSNK1D	956160	0	0	741950	0	0	857591	773936	851779
Bifunctional purine biosynthesis protein PURH;Phosphoribosylaminoimidazolecarboxamide formyltransferase;IMP cyclohydrolase	ATIC	953485	1.16176e+06	969980	709490	680480	678930	709334	838114	929449
Importin-4	IPO4	802848	828642	987277	0	0	0	892381	761976	813769
Fibroblast growth factor receptor 2	FGFR2	1.55612e+06	843193	2.16054e+06	0	431730	697280	730036	1.24586e+06	490735
Poly [ADP-ribose] polymerase 2	PARP2	576433	663320	675036	536040	0	951950	982695	675266	804502
Disintegrin and metalloproteinase domain-containing protein 17	ADAM17	1.21847e+06	1.56807e+06	1.27767e+06	0	807520	979090	1.35251e+06	0	1.10615e+06
Nascent polypeptide-associated complex subunit alpha, muscle-specific form	NACA	0	886855	813039	2902600	1038900	0	840470	795078	817224
Bone morphogenetic protein receptor type-2	BMPR2	707892	1.14777e+06	879794	757800	522580	962170	807565	755991	883821
Neurexin-3	NRXN3	985583	1.01099e+06	1.18798e+06	1082300	0	1057300	1.00916e+06	820601	617167
Galactokinase	GALK1	940735	862871	1.1171e+06	819260	742810	992480	784994	804266	856177
Cold shock domain-containing protein E1	CSDE1	735273	971228	869041	0	735960	843910	848559	839764	756981
Nuclease-sensitive element-binding protein 1	YBX1	0	415204	256301	398540	440890	439650	315471	1.71793e+06	411824
Ribosome-binding protein 1	RRBP1	819155	615093	768049	514470	0	741120	763539	650740	1.03076e+06
Cancer-related nucleoside-triphosphatase	NTPCR	696729	839787	1.10417e+06	768490	633630	781460	737567	786910	917826
RNA-binding protein EWS	EWSR1	1.05085e+06	1.70912e+06	1.30781e+06	1430600	0	0	1.43898e+06	1.00107e+06	0
N-terminal Xaa-Pro-Lys N-methyltransferase 1;N-terminal Xaa-Pro-Lys N-methyltransferase 1, N-terminally processed	NTMT1	0	0	943945	778150	797110	0	536120	1.06037e+06	834423
Eukaryotic translation initiation factor 3 subunit F	EIF3F	833831	740248	966859	957490	808710	753790	760319	819266	842748
Malectin	MLEC	945906	908102	732536	593770	668030	756420	863010	811570	746481
Zinc finger CCCH domain-containing protein 11A	ZC3H11A	729834	699234	0	580480	683170	861870	869528	811491	721091
Ras-related protein Ral-A;Ras-related protein Ral-B	RALA;RALB	796027	0	716951	1380800	0	0	778688	654251	957250
Clathrin interactor 1	CLINT1	1.04514e+06	495020	891260	0	827970	794220	765306	909266	715609
Exportin-5	XPO5	608950	663329	655412	686180	0	769280	911858	969737	500913
Polymerase delta-interacting protein 2	POLDIP2	0	0	0	0	788220	1393100	1.2428e+06	1.13482e+06	0
28S ribosomal protein S2, mitochondrial	MRPS2	916573	768236	882584	836850	718640	893210	916491	698112	762628
Metalloproteinase inhibitor 3	TIMP3	988169	1.37905e+06	1.10212e+06	0	0	690050	1.05927e+06	900156	411557
Proteasome subunit alpha type-7;Proteasome subunit alpha type-7-like	PSMA7;PSMA8	718636	1.41338e+06	874890	1777000	971570	0	0	1.0639e+06	1.30429e+06
E3 ubiquitin-protein ligase HUWE1	HUWE1	542695	846626	782002	575610	0	992510	962355	671088	726117
Cell division cycle and apoptosis regulator protein 1	CCAR1	920406	768343	538495	631040	773710	1015400	846832	746371	763892
La-related protein 1	LARP1	633692	693047	604020	499320	496190	655590	767073	834659	755238
Sodium-dependent phosphate transporter 2	SLC20A2	1.01732e+06	939398	978093	0	809400	871560	629206	905418	813062
DDB1- and CUL4-associated factor 13	DCAF13	803508	683346	794636	0	957100	932820	889319	887826	558369
Annexin A2;Putative annexin A2-like protein	ANXA2;ANXA2P2	937793	1.03034e+06	892767	8240300	560540	647500	834266	789580	697672
Endoplasmic reticulum-Golgi intermediate compartment protein 1	ERGIC1	0	659094	848579	0	0	0	677049	753109	890575
TRMT1-like protein	TRMT1L	1.1138e+06	1.09971e+06	1.1598e+06	0	0	0	1.13222e+06	0	1.18633e+06
Serine/threonine-protein phosphatase 2A catalytic subunit alpha isoform;Serine/threonine-protein phosphatase 2A catalytic subunit beta isoform	PPP2CA;PPP2CB	1.32002e+06	1.03819e+06	1.10738e+06	1514400	0	0	1.12641e+06	1.18468e+06	0
S-adenosylmethionine synthase isoform type-2;S-adenosylmethionine synthase isoform type-1	MAT2A;MAT1A	0	694116	691272	709390	645020	870940	813926	834973	658013
AP-3 complex subunit sigma-1	AP3S1	844959	842908	849871	712460	848560	755630	793664	795628	716929
Mitochondrial import receptor subunit TOM40 homolog	TOMM40	1.29363e+06	1.22195e+06	1.18477e+06	0	1106800	0	1.10686e+06	1.19929e+06	0
Ubiquitin thioesterase OTUB1	OTUB1	916305	794957	897314	1639900	768110	0	816518	765345	723447
Phosphoglycerate mutase 1	PGAM1	537354	619756	0	2677800	0	0	606078	989764	707685
Nucleoprotein TPR	TPR	586669	606578	724404	700130	0	417400	1.03743e+06	666691	575395
Nicotinamide phosphoribosyltransferase	NAMPT	522179	0	544086	577240	0	584680	629921	735117	908952
Proline-rich transmembrane protein 4	PRRT4	0	871537	1.11255e+06	0	0	0	1.32809e+06	0	945863
Torsin-1A-interacting protein 1	TOR1AIP1	887381	890493	1.01037e+06	978940	620580	773550	877853	577570	805837
Vacuolar protein sorting-associated protein 26A	VPS26A	796999	682954	708462	885230	628540	864780	873062	750282	632277
Leucine-rich repeat-containing protein 59	LRRC59	746026	625917	745045	1011100	0	757230	692497	901648	659654
Ras GTPase-activating-like protein IQGAP1	IQGAP1	700411	631820	778373	1168600	0	0	722505	772821	749544
E3 ubiquitin-protein ligase UBR4	UBR4	294864	0	385629	0	0	354060	917826	633777	688256
CCR4-NOT transcription complex subunit 1	CNOT1	764732	631312	806949	803070	668260	785330	720573	755457	761866
NADPH:adrenodoxin oxidoreductase, mitochondrial	FDXR	625908	467086	0	0	0	419220	1.52599e+06	700892	0
DnaJ homolog subfamily B member 11	DNAJB11	1.11076e+06	1.09748e+06	1.07983e+06	1200500	0	1412700	1.0145e+06	0	1.20581e+06
Protein deglycase DJ-1	PARK7	0	1.13074e+06	0	1500300	0	1267600	1.15751e+06	0	1.05801e+06
Aconitate hydratase, mitochondrial	ACO2	970961	509037	959905	1059000	0	735980	757586	830497	621628
Helicase-like transcription factor	HLTF	1.01795e+06	1.03426e+06	0	0	0	1004100	0	1.13419e+06	1.06429e+06
Probable ATP-dependent RNA helicase DDX27	DDX27	0	552529	622752	486720	471660	811190	703452	792800	701190
Melanoma-associated antigen D2	MAGED2	733909	624161	645880	548220	620140	749500	820523	732800	637067
Vascular endothelial growth factor receptor 1	FLT1	2.07807e+06	1.20519e+06	1.29444e+06	1342100	960400	0	0	856099	1.32997e+06
Semaphorin-4C	SEMA4C	1.18718e+06	1.27928e+06	1.1837e+06	699670	653140	979340	858533	828141	489322
Transcription activator BRG1	SMARCA4	757028	531933	660574	505800	0	583070	845811	676861	646484
Transmembrane protein 132E	TMEM132E	964541	847491	778614	630000	548060	729370	706248	759070	702101
MHC class I polypeptide-related sequence B	MICB	1.42951e+06	1.23398e+06	1.19618e+06	1121600	1070800	0	0	1.12351e+06	1.02982e+06
Small subunit processome component 20 homolog	UTP20	591332	630090	592027	445250	0	0	656410	778806	714714
Unconventional myosin-Ic	MYO1C	1.16248e+06	700545	1.122e+06	0	773230	1142200	592712	813612	743026
Enhancer of rudimentary homolog	ERH	0	0	928074	1008600	520430	714140	759635	498966	890732
General transcription factor 3C polypeptide 3	GTF3C3	637954	732955	759623	638770	452290	728570	773245	790130	578968
Coatomer subunit beta	COPB2	774531	495065	547723	643590	0	0	617772	883507	639392
U1 small nuclear ribonucleoprotein 70 kDa	SNRNP70	915770	1.1812e+06	871751	762450	0	1433100	1.05754e+06	0	1.07937e+06
Medium-chain specific acyl-CoA dehydrogenase, mitochondrial	ACADM	564138	958300	879660	0	0	558360	732887	662591	739437
Vesicle-associated membrane protein-associated protein B/C	VAPB	940289	0	0	796430	0	1059200	780635	753738	596960
Splicing factor 3B subunit 6	SF3B6	0	0	879749	605100	0	0	757209	672808	701167
Aurora kinase B;Aurora kinase C;Aurora kinase A	AURKB;AURKC;AURKA	777856	719554	788547	599010	0	0	623293	749646	755999
Low-density lipoprotein receptor-related protein 4	LRP4	369973	567731	529659	336320	499680	477070	509945	584607	1.03343e+06
Probable ATP-dependent RNA helicase DDX47	DDX47	1.36024e+06	966503	966503	561740	775480	873720	1.15688e+06	970915	0
Moesin;Radixin;Ezrin	MSN;RDX;EZR	688562	859973	1.15579e+06	2632700	0	0	1.08283e+06	0	1.04332e+06
Cell division cycle 5-like protein	CDC5L	831370	589397	647815	0	0	0	530544	886648	707779
Testis-expressed sequence 264 protein	TEX264	1.09097e+06	0	0	0	0	816220	1.21445e+06	908952	0
Dephospho-CoA kinase domain-containing protein	DCAKD	396721	796018	852912	628080	0	478210	797905	615039	701866
DNA-directed RNA polymerases I, II, and III subunit RPABC3	POLR2H	936634	0	1.11148e+06	1104900	0	0	0	1.12351e+06	988350
Carboxypeptidase D	CPD	984780	699680	690193	562130	592370	672520	746834	651698	710434
Protocadherin gamma-A11;Protocadherin gamma-A5;Protocadherin gamma-A10	PCDHGA11;PCDHGA5;PCDHGA10	1.67827e+06	1.34704e+06	1.77243e+06	1215300	1440900	1693100	862224	0	1.24523e+06
Guanine nucleotide-binding protein G(k) subunit alpha	GNAI3	0	1.47374e+06	1.27803e+06	0	1105700	1453800	934868	1.15092e+06	0
Anaphase-promoting complex subunit 7	ANAPC7	572064	824434	777758	0	0	753180	606047	707135	767308
Telomere-associated protein RIF1	RIF1	0	556229	726981	768770	771980	0	695120	725897	657667
Protein PML	PML	610172	641913	695053	569910	0	774770	719332	586712	761669
Protein scribble homolog	SCRIB	822205	809704	790820	589910	0	780680	664358	852172	546581
Plexin-D1	PLXND1	584850	708569	706456	597800	0	0	822800	522942	703884
Filamin-B	FLNB	665246	628940	699894	589510	456480	769050	745091	710724	586735
SUN domain-containing protein 1	SUN1	579126	0	0	548630	0	0	723910	669612	642094
Serine/arginine-rich splicing factor 9	SRSF9	816507	925845	850210	504890	521880	758000	712649	731481	588942
Inactive hydroxysteroid dehydrogenase-like protein 1	HSDL1	732482	891349	830015	684110	0	0	753840	717761	554803
Delta(24)-sterol reductase	DHCR24	1.39715e+06	1.04684e+06	1.1203e+06	961940	0	988860	1.02557e+06	1.00068e+06	0
Cartilage-associated protein	CRTAP	770429	761950	655563	0	0	0	730523	521520	773638
Testis-expressed sequence 10 protein	TEX10	798105	637856	757394	901980	0	0	838350	643649	537565
Ubiquitin-conjugating enzyme E2 E1;Ubiquitin-conjugating enzyme E2 E2;Ubiquitin-conjugating enzyme E2 E3	UBE2E1;UBE2E2;UBE2E3	685700	0	802679	810270	558260	771960	826963	555494	634311
General vesicular transport factor p115	USO1	1.03783e+06	0	941181	0	1036300	0	1.12445e+06	0	892224
Tubulin beta-4A chain	TUBB4A	640130	658345	0	613520	588390	620140	640861	725316	647387
Hsc70-interacting protein;Putative protein FAM10A5;Putative protein FAM10A4	ST13;ST13P5;ST13P4	632471	475485	510481	578990	482970	649740	548403	643539	819973
Matrix-remodeling-associated protein 8	MXRA8	1.76306e+06	1.1927e+06	0	0	0	0	0	1.2816e+06	721115
DNA polymerase delta catalytic subunit	POLD1	686404	0	0	0	466120	622150	567573	1.00115e+06	429675
F-actin-capping protein subunit beta	CAPZB	0	0	0	1229000	0	733670	1.02424e+06	0	970523
ATP synthase subunit g, mitochondrial	ATP5L	0	639835	651631	0	0	0	568028	845654	571547
Tyrosine-protein kinase Yes	YES1	1.26368e+06	722585	600988	505310	0	0	604130	585863	782968
26S protease regulatory subunit 6B	PSMC4	0	1.00502e+06	1.53428e+06	1388900	0	1796900	0	1.97214e+06	0
Mitochondrial-processing peptidase subunit beta	PMPCB	0	0	0	0	0	0	703115	552141	707858
E3 ubiquitin-protein ligase TRIP12	TRIP12	0	564477	652648	531500	0	567380	550916	713269	697507
Mitochondrial import receptor subunit TOM70	TOMM70A	572091	555971	608067	390630	459610	596050	695787	734175	531062
Transmembrane 9 superfamily member 2	TM9SF2	944480	1.32011e+06	0	0	0	0	1.42948e+06	528007	0
Leucine-rich repeat-containing G-protein coupled receptor 4	LGR4	1.09035e+06	1.14028e+06	1.14108e+06	727840	896910	0	583664	746033	620418
Plexin domain-containing protein 2	PLXDC2	797079	753168	667689	807160	0	754970	659552	729486	558777
ATP-dependent RNA helicase DDX18	DDX18	0	564807	722951	0	0	604510	507070	659622	780997
Coiled-coil domain-containing protein 47	CCDC47	0	772034	721649	0	0	0	545536	677567	720887
U2 small nuclear ribonucleoprotein A	SNRPA1	872233	844629	855471	721140	605080	822390	679366	610931	644088
E2/E3 hybrid ubiquitin-protein ligase UBE2O	UBE2O	417531	0	0	585320	542120	596590	679240	592649	647827
NADH dehydrogenase [ubiquinone] iron-sulfur protein 7, mitochondrial	NDUFS7	709898	527466	568177	428650	0	0	636557	653112	629285
WD repeat-containing protein 36	WDR36	0	607149	542106	0	0	0	555573	876596	483400
Adenylate kinase 2, mitochondrial;Adenylate kinase 2, mitochondrial, N-terminally processed	AK2	997887	849577	0	1537800	1062600	1329800	813376	0	1.09453e+06
U2 snRNP-associated SURP motif-containing protein	U2SURP	0	757831	0	0	0	1167500	0	927565	979318
Protein syndesmos	NUDT16L1	0	613471	774629	0	0	522320	749732	629018	528117
RNA polymerase-associated protein CTR9 homolog	CTR9	0	0	678611	0	0	0	576290	670672	659599
60S acidic ribosomal protein P2	RPLP2	0	600694	0	10016000	1134600	717920	361123	971465	551128
DNA polymerase delta subunit 2	POLD2	529624	677158	683310	415020	0	598640	736130	611426	516306
SRSF protein kinase 1	SRPK1	755388	0	625552	686760	674100	1050000	1.07434e+06	787146	0
Succinyl-CoA ligase [GDP-forming] subunit beta, mitochondrial	SUCLG2	0	0	822116	0	0	0	644245	648596	565036
SLIT and NTRK-like protein 3	SLITRK3	750644	582255	832744	0	0	0	526664	631405	697429
Serine/arginine-rich splicing factor 2;Serine/arginine-rich splicing factor 8	SRSF2;SRSF8	0	0	573509	0	0	0	613264	621439	613256
L-aminoadipate-semialdehyde dehydrogenase-phosphopantetheinyl transferase	AASDHPPT	721792	714508	755111	640600	0	997000	724177	630392	490837
Melanoma inhibitory activity protein 3	MIA3	802277	625828	685869	0	0	0	659787	578175	601272
Disco-interacting protein 2 homolog B	DIP2B	662580	700277	913898	616770	481600	689230	700374	573047	557497
Erlin-1	ERLIN1	0	0	1.09837e+06	967360	0	0	895287	0	934947
Receptor-type tyrosine-protein phosphatase mu	PTPRM	0	0	1.85035e+06	0	0	0	0	0	1.82733e+06
U3 small nucleolar RNA-associated protein 18 homolog	UTP18	883663	649251	779720	532880	446500	657330	715201	532123	579416
Uridine-cytidine kinase 2	UCK2	754550	526307	654003	0	0	0	529193	629497	667138
Semaphorin-4B	SEMA4B	881630	682035	781931	0	723410	473640	674426	646759	504636
E3 ubiquitin-protein ligase Midline-1	MID1	619204	680858	0	0	499220	747130	679625	504534	637884
Hexokinase-2	HK2	1.17862e+06	0	1.24575e+06	879280	0	0	1.8106e+06	0	0
Adenomatous polyposis coli protein	APC	633817	747256	718912	920550	611470	812690	670107	472311	660706
Tyrosine-protein phosphatase non-receptor type 1	PTPN1	0	926559	1.11085e+06	0	592850	0	873141	929528	0
Putative RNA-binding protein Luc7-like 2	LUC7L2	665202	0	528260	0	0	0	797041	408165	594714
Gem-associated protein 6	GEMIN6	0	0	570450	0	0	0	452411	647992	695560
Neurofibromin;Neurofibromin truncated	NF1	728729	0	659041	536690	0	917950	602371	489337	703170
Flap endonuclease 1	FEN1	0	0	0	0	0	0	0	1.0873e+06	688382
Ras-related protein Rab-6A;Ras-related protein Rab-6B	RAB6A;RAB6B	823872	857593	902931	924280	634090	0	943428	0	831282
Cytochrome c oxidase subunit 5B, mitochondrial	COX5B	1.25503e+06	979877	1.11041e+06	0	0	0	0	984816	784931
Nucleolar protein 6	NOL6	675535	671166	593445	514570	0	0	563442	622020	582243
Peroxiredoxin-2	PRDX2	749075	0	1.14447e+06	1691300	0	662220	835444	912957	0
Glucose-6-phosphate 1-dehydrogenase	G6PD	0	479070	547750	0	0	0	581002	514240	653112
Transmembrane protein 231	TMEM231	471357	826431	911134	891870	0	734430	0	851779	894659
Nuclear valosin-containing protein-like	NVL	0	558744	0	0	0	0	592162	516808	632222
Transketolase	TKT	577396	798711	764482	0	495830	784080	465416	762918	490060
Cohesin subunit SA-2;Cohesin subunit SA-3	STAG2;STAG3	0	964452	775806	0	0	0	882643	0	823429
Histone-lysine N-methyltransferase SETD2	SETD2	437975	0	453935	0	1006600	429480	514853	590827	586123
Ribosomal RNA-processing protein 7 homolog A	RRP7A	1.39403e+06	0	0	0	0	1743400	0	0	1.68997e+06
Tubulin gamma-2 chain;Tubulin gamma-1 chain	TUBG2;TUBG1	1.24691e+06	1.06476e+06	913809	891490	728670	0	863324	0	819188
Bifunctional polynucleotide phosphatase/kinase;Polynucleotide 3-phosphatase;Polynucleotide 5-hydroxyl-kinase	PNKP	650214	571761	0	472760	0	566130	1.12775e+06	554332	0
Disintegrin and metalloproteinase domain-containing protein 11	ADAM11	2.06184e+06	0	0	0	1441300	1563100	0	0	1.67474e+06
Alpha-adducin	ADD1	0	798800	0	815370	858600	1076700	707858	962041	0
Cell cycle and apoptosis regulator protein 2	CCAR2	0	503785	809553	552080	0	672510	587018	526217	550900
Vesicle-associated membrane protein 7	VAMP7	1.77483e+06	0	0	1970000	0	0	0	1.66406e+06	0
Leucine-rich repeat and fibronectin type-III domain-containing protein 3	LRFN3	1.03908e+06	1.08589e+06	1.27544e+06	1074200	681210	1189000	839607	824135	0
Target of EGR1 protein 1	TOE1	1.10622e+06	0	0	0	0	0	825392	838272	0
Elongation factor 1-delta	EEF1D	542971	0	930660	956580	945070	847200	0	892774	762282
28S ribosomal protein S22, mitochondrial	MRPS22	0	0	788457	0	0	0	667075	547130	430335
Leucine-rich repeat-containing protein 40	LRRC40	0	0	403756	0	449990	488520	657094	461293	522164
Actin-related protein 2/3 complex subunit 2	ARPC2	793504	968375	0	886420	0	955180	807722	822722	0
28S ribosomal protein S18b, mitochondrial	MRPS18B	0	499086	617625	0	0	0	657745	528172	430837
Apoptotic chromatin condensation inducer in the nucleus	ACIN1	0	589085	0	0	0	0	0	863795	745217
Cation-dependent mannose-6-phosphate receptor	M6PR	865662	1.12057e+06	830363	1097100	0	915880	874083	733279	0
Transducin beta-like protein 2	TBL2	936099	966592	1.02036e+06	860170	790560	800270	0	934633	668442
Ribonucleoprotein PTB-binding 1	RAVER1	452259	359024	657819	456610	0	672510	603274	460617	534369
Kinesin-like protein KIF22	KIF22	0	1.11371e+06	0	0	0	0	839764	754617	0
Structural maintenance of chromosomes flexible hinge domain-containing protein 1	SMCHD1	586660	0	617099	0	0	544520	452560	740709	393188
Protein FAM208A	FAM208A	703817	694883	635921	589100	760590	710810	563787	516871	505397
Dynactin subunit 1	DCTN1	448586	383650	0	0	0	0	553044	556696	473960
Sentrin-specific protease 3	SENP3	511114	584609	708596	0	0	495480	573361	587630	411832
39S ribosomal protein L23, mitochondrial	MRPL23	0	0	1.17594e+06	0	0	0	834973	736876	0
Transforming growth factor beta receptor type 3	TGFBR3	978628	916840	0	1143700	0	0	742429	825942	0
Metalloreductase STEAP2	STEAP2	0	0	0	0	0	0	0	687463	874554
7SK snRNA methylphosphate capping enzyme	MEPCE	556042	528197	574053	492610	0	0	434685	531502	592123
U4/U6 small nuclear ribonucleoprotein Prp4	PRPF4	1.09819e+06	0	1.76734e+06	726660	0	799380	590473	966989	0
Syntenin-1	SDCBP	1.41266e+06	1.63539e+06	1.50343e+06	0	1135600	1543800	0	1.55497e+06	0
Triosephosphate isomerase	TPI1	0	382785	440115	18895000	415190	408860	543267	619342	389921
Protein FAM98A	FAM98A	596298	450101	727659	0	352190	0	452544	565452	533089
Uncharacterized protein C2orf47, mitochondrial	C2orf47	356402	0	0	0	0	0	827355	721099	0
Pre-rRNA-processing protein TSR1 homolog	TSR1	1.12503e+06	686252	752526	0	0	0	797984	0	748821
DNA repair protein XRCC1	XRCC1	0	818736	743003	0	0	0	0	834659	709044
Adenylosuccinate lyase	ADSL	0	0	1.10996e+06	628570	0	0	802853	735871	0
DNA polymerase delta subunit 3	POLD3	575123	0	0	440090	0	0	543463	531392	461277
Ribosomal RNA processing protein 1 homolog B	RRP1B	0	0	898295	813250	0	958470	625696	907617	0
DNA-directed RNA polymerase, mitochondrial	POLRMT	0	536881	0	0	0	645470	752740	777950	0
Serine/arginine-rich splicing factor 7	SRSF7	0	1.01679e+06	0	803390	0	0	702109	828141	0
40S ribosomal protein S27-like	RPS27L	751830	0	853893	0	0	646630	684706	0	837879
Prolyl endopeptidase	PREP	330546	342413	0	4376900	359920	0	518253	533678	469358
NEDD8-activating enzyme E1 regulatory subunit	NAE1	693867	507503	494958	0	0	647480	488929	539646	487342
Creatine kinase U-type, mitochondrial	CKMT1A	769493	859911	877529	0	0	0	684895	830497	0
Glutamine--fructose-6-phosphate aminotransferase [isomerizing] 1;Glutamine--fructose-6-phosphate aminotransferase [isomerizing] 2	GFPT1;GFPT2	580196	574819	650053	0	476360	653410	350890	617740	536183
Protocadherin-17	PCDH17	2.01164e+06	2.02431e+06	1.896e+06	1369900	1034500	1893800	619138	277241	602858
Transitional endoplasmic reticulum ATPase	VCP	708052	914878	748879	4109900	421080	0	475916	649798	370837
Sodium/myo-inositol cotransporter	SLC5A3	0	796928	0	462480	0	0	701465	794999	0
Proteasome subunit alpha type-5	PSMA5	0	919604	0	1027400	0	0	0	684502	791308
Deoxynucleotidyltransferase terminal-interacting protein 2	DNTTIP2	555989	658309	496162	254960	559320	583400	553876	451185	469437
Hyaluronan and proteoglycan link protein 3;Hyaluronan and proteoglycan link protein 4	HAPLN3;HAPLN4	721988	603734	624812	554030	0	634960	514955	366871	587536
CCAAT/enhancer-binding protein zeta	CEBPZ	0	0	0	0	0	0	593073	872905	0
Syntaxin-binding protein 3	STXBP3	400858	0	446294	0	0	0	512850	458057	486219
Serine palmitoyltransferase 1	SPTLC1	842801	0	0	0	0	0	721939	0	724641
ERO1-like protein alpha	ERO1L	1.1105e+06	0	1.145e+06	0	0	0	721916	707285	0
A-kinase anchor protein 8	AKAP8	0	0	0	0	0	901120	0	769546	646248
Protein 4.1	EPB41	877253	0	749093	0	548210	0	703704	708227	0
Heterogeneous nuclear ribonucleoprotein U-like protein 2	HNRNPUL2	1.05968e+06	646728	712947	441140	0	658770	735745	0	674591
Contactin-associated protein 1	CNTNAP1	636884	493059	386949	489040	325650	522330	552337	422528	424633
YLP motif-containing protein 1	YLPM1	0	717058	725412	0	0	0	712884	0	684557
Neutral amino acid transporter A	SLC1A4	596592	0	666084	0	800670	771870	661130	0	731756
HCLS1-associated protein X-1	HAX1	651542	0	0	0	0	807220	0	742554	649248
Translation initiation factor eIF-2B subunit delta	EIF2B4	455906	517329	598723	348520	426900	0	517303	463201	411235
Enoyl-CoA hydratase, mitochondrial	ECHS1	0	983532	1.10345e+06	0	0	0	0	1.38667e+06	0
Lysine--tRNA ligase	KARS	736771	0	0	878050	0	0	749599	633251	0
Integrin alpha-7;Integrin alpha-7 heavy chain;Integrin alpha-7 light chain;Integrin alpha-7 70 kDa form	ITGA7	882174	0	657569	901400	0	678180	0	646303	734693
Cytoskeleton-associated protein 5	CKAP5	0	826146	655019	0	0	0	594746	0	782402
THUMP domain-containing protein 1	THUMPD1	331598	0	320916	0	0	450580	509230	500968	366008
Elongation factor Ts, mitochondrial	TSFM	785123	660093	1.0134e+06	611720	659120	659270	640719	734206	0
Polycomb protein SUZ12	SUZ12	499782	603021	684113	799170	0	499460	758410	0	607931
Poly(A) RNA polymerase, mitochondrial	MTPAP	603021	0	0	0	0	0	0	779544	581968
Serine/threonine-protein kinase 26;Serine/threonine-protein kinase 25	STK26;STK25	0	0	626827	0	0	0	0	685782	673429
26S proteasome non-ATPase regulatory subunit 13	PSMD13	431609	518336	662661	603880	0	641300	506701	420251	428261
Roundabout homolog 2	ROBO2	695097	534759	611999	0	0	585030	341018	615628	395144
Origin recognition complex subunit 5	ORC5	0	675740	536881	0	0	637470	737811	608952	0
Aldehyde dehydrogenase, mitochondrial	ALDH2	636804	0	0	0	0	0	726910	0	618887
Ubiquitin carboxyl-terminal hydrolase isozyme L5	UCHL5	450092	551254	492720	348800	0	487730	320301	529390	494890
Glutamate--cysteine ligase regulatory subunit	GCLM	0	0	0	0	0	989580	0	1.34332e+06	0
ATPase WRNIP1	WRNIP1	334166	357178	422845	0	0	0	479599	504510	353442
Gephyrin;Molybdopterin adenylyltransferase;Molybdopterin molybdenumtransferase	GPHN	417254	0	0	0	0	0	379280	512096	431685
Probable leucine--tRNA ligase, mitochondrial	LARS2	868943	0	0	0	0	0	623701	0	697303
Pre-mRNA-splicing factor CWC22 homolog	CWC22	654832	0	561855	457510	0	493900	671630	647088	0
DnaJ homolog subfamily C member 10	DNAJC10	767291	840822	463484	0	352540	552100	410850	455120	449670
Lipopolysaccharide-responsive and beige-like anchor protein	LRBA	706474	0	679655	0	0	0	677410	636266	0
PRA1 family protein 2	PRAF2	0	949295	0	0	0	705080	654447	0	655955
Heparan-sulfate 6-O-sulfotransferase 2	HS6ST2	712466	0	755611	0	0	749450	647348	0	659937
E3 ubiquitin-protein ligase TRAF7	TRAF7	509679	591359	676409	0	0	599310	289217	406680	604625
Transmembrane protein 8A	TMEM8A	0	0	732750	573890	0	0	827041	0	469421
Extended synaptotagmin-2	ESYT2	630491	583209	559751	0	0	0	467026	445413	383136
Isocitrate dehydrogenase [NAD] subunit alpha, mitochondrial	IDH3A	455986	0	609547	0	0	0	645455	646947	0
Adenylate kinase isoenzyme 1	AK1	0	444636	0	558830	0	0	531070	759337	0
ATP-binding cassette sub-family B member 7, mitochondrial	ABCB7	866571	0	0	0	0	753040	0	662410	616492
Small nuclear ribonucleoprotein Sm D3	SNRPD3	0	0	0	1921000	0	0	0	0	1.27382e+06
Volume-regulated anion channel subunit LRRC8E	LRRC8E	1.31726e+06	1.40696e+06	1.60151e+06	961520	0	1319500	0	1.27044e+06	0
Actin-related protein 3;Actin-related protein 3B	ACTR3;ACTR3B	648003	646317	642733	0	0	616830	663211	0	595735
Chromodomain-helicase-DNA-binding protein 1-like	CHD1L	591617	0	0	0	0	0	644049	614261	0
Calcium homeostasis endoplasmic reticulum protein	CHERP	0	0	0	0	0	0	0	653552	600251
Inositol 1,4,5-trisphosphate receptor type 2	ITPR2	567597	356928	438207	0	0	0	385798	450816	402714
Fatty acyl-CoA reductase 1	FAR1	0	0	757412	0	0	0	644787	0	576447
DNA-directed RNA polymerase III subunit RPC4	POLR3D	0	0	0	0	0	0	644230	0	576196
E3 ubiquitin-protein ligase HECTD1	HECTD1	0	0	0	0	0	0	0	635803	578693
Transcriptional regulator ATRX	ATRX	392923	450280	0	0	0	0	407960	407866	386937
Double-strand break repair protein MRE11A	MRE11A	703728	0	851619	0	504680	0	612243	584198	0
Manganese-transporting ATPase 13A1	ATP13A1	0	0	0	0	0	0	785811	404458	0
ADP-ribosylation factor-like protein 6-interacting protein 4	ARL6IP4	0	0	0	0	0	830630	539096	650591	0
TATA-binding protein-associated factor 172	BTAF1	0	0	435265	0	0	0	341505	515010	325633
Coatomer subunit zeta-1	COPZ1	0	0	409391	1132500	0	0	0	637256	544547
Condensin-2 complex subunit G2	NCAPG2	542588	451617	468887	495620	0	511400	469531	355044	347733
Double-stranded RNA-binding protein Staufen homolog 1	STAU1	742049	0	685227	624290	0	0	686803	472201	0
Probable serine carboxypeptidase CPVL	CPVL	0	415926	395829	0	0	0	384102	375094	395057
Alpha-globin transcription factor CP2;Upstream-binding protein 1	TFCP2;UBP1	0	0	0	0	0	0	0	558753	594738
NAD(P) transhydrogenase, mitochondrial	NNT	0	0	0	0	0	480230	465620	682531	0
Syntaxin-12	STX12	570968	0	544523	1459000	0	0	461843	366777	317364
Exocyst complex component 4	EXOC4	424780	475521	479703	0	0	0	396871	353968	386206
Protein THEM6	THEM6	858698	573830	665086	438440	443040	665830	557246	578897	0
Annexin A11	ANXA11	0	0	525986	0	0	0	0	579824	552753
Protein TBRG4	TBRG4	1.3786e+06	1.14081e+06	1.18825e+06	0	0	0	1.1228e+06	0	0
Signal recognition particle receptor subunit alpha	SRPR	0	0	1.42809e+06	0	0	0	0	0	1.12201e+06
Ribonuclease inhibitor	RNH1	423371	365969	0	0	0	515600	340861	333023	444730
Probable tRNA pseudouridine synthase 1	TRUB1	607096	0	488119	635770	0	0	600895	0	513973
Thioredoxin	TXN	0	0	766444	0	0	0	1.11393e+06	0	0
Peptidyl-prolyl cis-trans isomerase C	PPIC	534037	612811	818112	791020	0	573900	607688	0	501887
Aspartyl/asparaginyl beta-hydroxylase	ASPH	0	568364	0	0	0	0	0	494269	610342
Lysophospholipid acyltransferase 7	MBOAT7	0	0	0	1854300	0	0	0	1.10325e+06	0
Myristoylated alanine-rich C-kinase substrate	MARCKS	1.60917e+06	0	0	1042600	0	0	1.10112e+06	0	0
Denticleless protein homolog	DTL	495386	0	0	0	0	0	358028	405879	333612
BRISC complex subunit Abro1	FAM175B	339497	428034	483011	268750	414940	489100	349994	401905	344371
Prolyl 4-hydroxylase subunit alpha-1	P4HA1	436665	548847	454274	0	0	0	375597	370225	347709
Replication factor C subunit 4	RFC4	0	758687	960083	635730	725930	767840	1.07654e+06	0	0
Tubulin beta-2B chain	TUBB2B	1.16373e+06	0	0	0	0	0	0	1.07654e+06	0
Centromere protein V	CENPV	498150	1.69352e+06	0	0	0	0	1.07372e+06	0	0
Septin-9	2009-09-01	500192	430111	0	424420	0	541470	365222	349280	343476
Transmembrane protein 11, mitochondrial	TMEM11	0	0	1.13074e+06	0	0	556900	0	0	1.05275e+06
Sortilin-related receptor	SORL1	413724	480969	443004	0	0	0	361123	343390	329199
ATP-binding cassette sub-family D member 1	ABCD1	0	0	0	436460	0	0	610657	417117	0
Zinc finger RNA-binding protein	ZFR	0	566724	0	0	0	0	524395	502256	0
Double-strand-break repair protein rad21 homolog	RAD21	567722	442425	650793	0	0	639300	509136	517452	0
ADP-ribosylation factor-like protein 2	ARL2	543176	0	0	0	0	0	0	592413	421672
AP-1 complex subunit mu-1;AP-1 complex subunit mu-2	AP1M1;AP1M2	599062	0	0	0	0	0	597376	412115	0
Fatty aldehyde dehydrogenase	ALDH3A2	0	510213	0	0	421430	0	494285	514939	0
Transmembrane protein 161A	TMEM161A	0	0	1.1837e+06	0	0	0	0	1.00806e+06	0
Chromosome-associated kinesin KIF4A	KIF4A	0	509233	491811	0	0	0	300227	379115	328052
Piezo-type mechanosensitive ion channel component 1	PIEZO1	0	1.25298e+06	0	0	0	0	0	999659	0
GrpE protein homolog 1, mitochondrial	GRPEL1	0	0	0	0	0	0	0	472688	510926
Adenylate kinase isoenzyme 6	AK6	594791	620719	0	393550	0	0	460484	521010	0
Alanine--tRNA ligase, mitochondrial	AARS2	411254	0	0	0	386110	0	0	468369	509945
Frizzled-1	FZD1	462735	488779	475254	0	0	484980	0	427932	545159
60 kDa SS-A/Ro ribonucleoprotein	TROVE2	0	0	0	0	0	0	527575	0	442994
Transformation/transcription domain-associated protein	TRRAP	493112	0	0	0	0	0	515489	0	453322
Probable ATP-dependent RNA helicase DDX10	DDX10	449477	350286	393502	0	0	531230	0	545277	422151
Dehydrogenase/reductase SDR family member 7B	DHRS7B	256756	334701	0	0	0	0	272756	360416	324282
Bloom syndrome protein	BLM	0	0	0	0	0	0	468031	479678	0
La-related protein 4	LARP4	0	0	952861	794060	0	0	945078	0	0
KIF1-binding protein	KIAA1279	898295	813833	0	0	0	1040400	0	0	941465
Phosphoenolpyruvate carboxykinase [GTP], mitochondrial	PCK2	0	0	462120	428710	0	0	520028	420188	0
Melanoma-associated antigen D1	MAGED1	512951	375456	555659	0	0	480320	476740	456487	0
Probable ATP-dependent RNA helicase DDX46	DDX46	730770	0	0	0	577960	0	931491	0	0
14-3-3 protein eta	YWHAH	895263	0	0	0	0	790180	0	921046	0
Interferon alpha/beta receptor 1	IFNAR1	971317	1.04211e+06	0	681380	0	0	0	0	920654
Probable cation-transporting ATPase 13A3	ATP13A3	402142	0	0	0	753520	881550	516015	0	403704
Probable asparagine--tRNA ligase, mitochondrial	NARS2	382981	0	412868	0	0	501590	499664	0	419544
Desmocollin-1	DSC1	0	2.27815e+06	0	0	0	0	0	0	910130
Cadherin-3	CDH3	0	0	537220	0	0	0	398528	506850	0
Tomoregulin-1	TMEFF1	0	969623	0	0	0	1090400	0	891753	0
AH receptor-interacting protein	AIP	1.22311e+06	948314	784659	0	0	0	0	870078	0
Protein KRI1 homolog	KRI1	0	415792	402516	0	0	490440	0	433610	435573
Cleavage and polyadenylation specificity factor subunit 1	CPSF1	442166	0	405931	0	0	0	437670	0	422159
TBC1 domain family member 15	TBC1D15	488226	0	0	0	0	0	0	383191	471840
UDP-glucose:glycoprotein glucosyltransferase 1	UGGT1	408053	0	0	0	0	0	430798	420455	0
Actin-like protein 6A	ACTL6A	643919	571387	593998	0	0	0	0	464450	366251
Rho guanine nucleotide exchange factor 2	ARHGEF2	0	0	379745	0	494710	0	0	368521	461128
Condensin complex subunit 1	NCAPD2	416229	566313	0	0	0	0	0	435879	392560
NudC domain-containing protein 2	NUDCD2	0	0	0	544860	610510	0	0	824999	0
Integrin-linked protein kinase	ILK	0	0	473551	0	0	0	0	460759	359426
Dynein assembly factor 5, axonemal	DNAAF5	461853	468433	0	0	0	0	421570	394295	0
Adenylate cyclase type 9	ADCY9	673101	621673	722407	0	0	425000	440120	370610	0
Fermitin family homolog 3	FERMT3	450297	575871	471830	0	0	0	430201	0	377151
Probable ATP-dependent RNA helicase YTHDC2	YTHDC2	0	833189	0	0	0	0	0	805680	0
Vacuolar protein sorting-associated protein 35	VPS35	336395	0	327612	512410	0	0	347670	452238	0
NADH dehydrogenase [ubiquinone] 1 beta subcomplex subunit 10	NDUFB10	0	0	0	0	0	0	397240	399094	0
Ubiquitin carboxyl-terminal hydrolase 7	USP7	503286	438537	413171	495230	0	562280	400798	392293	0
Prolactin regulatory element-binding protein	PREB	0	843951	0	0	0	0	785198	0	0
G patch domain-containing protein 4	GPATCH4	813645	0	0	0	814550	1036200	0	0	784876
Probable tRNA N6-adenosine threonylcarbamoyltransferase	OSGEP	1.04167e+06	696889	0	0	0	0	0	773128	0
Dedicator of cytokinesis protein 7	DOCK7	0	0	0	0	0	1017700	770614	0	0
V-type proton ATPase subunit H	ATP6V1H	0	0	617804	0	0	462350	385586	378926	0
Tumor suppressor p53-binding protein 1	TP53BP1	0	434097	0	0	0	0	0	0	764018
Tyrosine--tRNA ligase, mitochondrial	YARS2	0	0	823079	0	0	1131900	763044	0	0
Syndecan-3	SDC3	815215	0	953574	0	0	0	0	0	758638
Endoribonuclease Dicer	DICER1	0	450538	0	0	0	0	758638	0	0
Centromere/kinetochore protein zw10 homolog	ZW10	0	516410	0	0	0	0	0	0	753714
Calmodulin-like protein 5	CALML5	0	833180	0	898580	779890	0	0	749104	0
E3 ubiquitin/ISG15 ligase TRIM25	TRIM25	0	0	393493	0	0	0	454900	291557	0
GPI transamidase component PIG-T	PIGT	0	0	427454	0	0	0	355845	0	388162
5-3 exoribonuclease 1	XRN1	0	0	0	0	0	430690	402958	0	339314
Glycylpeptide N-tetradecanoyltransferase 1;Glycylpeptide N-tetradecanoyltransferase 2	NMT1;NMT2	372745	347629	494575	0	0	413630	0	431733	308222
39S ribosomal protein L9, mitochondrial	MRPL9	608522	0	658595	0	0	0	737245	0	0
DnaJ homolog subfamily C member 7	DNAJC7	770795	779862	699511	0	0	0	729832	0	0
Coilin	COIL	0	0	0	0	0	0	370146	0	351314
Cleavage and polyadenylation specificity factor subunit 7	CPSF7	0	0	785934	0	0	1522600	0	0	719442
Cytochrome c-type heme lyase	HCCS	0	0	0	0	0	0	0	313413	399675
Collagen alpha-2(IV) chain;Canstatin	COL4A2	1.27919e+06	693787	827492	761260	0	0	705793	0	0
ATP-dependent RNA helicase DHX36	DHX36	739223	600569	0	0	0	625390	0	701921	0
Nicalin	NCLN	626479	0	0	0	0	0	695929	0	0
WD repeat-containing protein 75	WDR75	786157	0	749690	0	0	0	0	691020	0
Nuclear pore complex protein Nup88	NUP88	679869	739749	0	0	0	0	0	0	690714
Protocadherin-20	PCDH20	548125	774120	1.01563e+06	0	0	980370	0	0	678871
Breakpoint cluster region protein	BCR	604233	571601	528153	586670	472710	708060	670743	0	0
Dynamin-2;Dynamin-1;Dynamin-3	DNM2;DNM1;DNM3	650187	449638	664346	0	0	453920	669416	0	0
NEDD4-like E3 ubiquitin-protein ligase WWP2	WWP2	420108	0	0	318380	0	0	376295	292555	0
Tripartite motif-containing protein 35	TRIM35	938417	0	626586	0	0	0	664916	0	0
Nucleosome-remodeling factor subunit BPTF	BPTF	0	0	0	0	0	0	295296	359277	0
Transmembrane protein 209	TMEM209	589593	638106	789090	0	0	0	0	647261	0
GDP-mannose 4,6 dehydratase	GMDS	404647	0	0	0	0	346490	332175	0	312369
Pleckstrin homology domain-containing family A member 5	PLEKHA5	953396	532308	765811	0	0	0	0	644450	0
Cadherin-12	CDH12	379325	0	0	0	0	0	0	333424	309440
Low-density lipoprotein receptor-related protein 6	LRP6	1.01224e+06	688660	0	0	0	0	0	0	639855
Laminin subunit alpha-3	LAMA3	0	0	0	0	0	0	210793	231518	192220
Nucleolar protein 10	NOL10	495413	0	0	428460	0	0	0	0	623677
40S ribosomal protein S21	RPS21	746846	0	703148	1754800	1388900	0	0	621086	0
Exportin-7	XPO7	0	0	325205	0	0	323050	265728	0	354290
Nucleolar MIF4G domain-containing protein 1	NOM1	0	0	0	0	0	0	341112	276180	0
RAF proto-oncogene serine/threonine-protein kinase;Serine/threonine-protein kinase A-Raf;Serine/threonine-protein kinase B-raf	RAF1;ARAF;BRAF	641529	483947	0	0	0	0	603039	0	0
Ubiquitin-protein ligase E3C	UBE3C	0	458955	0	762760	0	0	0	590159	0
Annexin A5	ANXA5	0	0	0	0	0	0	0	338960	248065
Elongation factor 1-beta	EEF1B2	0	0	616948	1525400	673790	0	585557	0	0
Transient receptor potential cation channel subfamily M member 7	TRPM7	666931	0	0	0	0	0	0	583876	0
Pogo transposable element with ZNF domain	POGZ	624946	541705	630964	0	0	0	572670	0	0
Collagen alpha-1(VI) chain	COL6A1	722648	0	745393	0	0	708670	0	571240	0
Protein PRRC2C	PRRC2C	655991	0	0	0	0	0	0	570133	0
Protocadherin gamma-C3	PCDHGC3	4.16523e+06	3.29734e+06	4.12235e+06	3412700	1165700	4321500	0	541460	0
Baculoviral IAP repeat-containing protein 6	BIRC6	551120	514832	0	0	0	694470	0	534518	0
C-terminal-binding protein 1	CTBP1	0	0	0	576120	0	0	0	0	531172
Uncharacterized protein C19orf52	C19orf52	0	0	843559	0	0	0	0	529468	0
Dyslexia-associated protein KIAA0319-like protein	KIAA0319L	483207	0	0	0	0	0	529390	0	0
RNA-binding protein 34	RBM34	0	311198	0	0	0	0	0	291432	235241
Dolichyl-phosphate beta-glucosyltransferase	ALG5	0	414339	464001	350960	0	0	526256	0	0
Vesicle-fusing ATPase	NSF	475673	0	0	0	235470	0	0	0	523586
Sorting nexin-3;Sorting nexin-12	SNX3;SNX12	0	359282	0	0	0	0	0	512403	0
Importin subunit alpha-4	KPNA3	422301	0	0	0	0	0	0	505735	0
Neurexin-1	NRXN1	0	0	492372	0	0	0	0	0	502594
Protein misato homolog 1	MSTO1	620924	0	0	0	0	0	494921	0	0
Protein PRRC2A	PRRC2A	467069	0	0	0	0	0	0	0	489447
Nuclear RNA export factor 1	NXF1	796027	0	523695	0	0	0	0	485897	0
STE20-like serine/threonine-protein kinase	SLK	0	0	580124	0	583660	0	0	0	479843
Sequestosome-1	SQSTM1	741470	542525	0	0	0	621000	0	0	464756
Glycogen [starch] synthase, muscle	GYS1	0	340416	0	0	0	0	0	0	461418
WD repeat-containing protein 46	WDR46	0	0	474415	0	0	0	0	0	451782
Caseinolytic peptidase B protein homolog	CLPB	0	442433	456414	0	0	0	0	0	450989
Protein phosphatase methylesterase 1	PPME1	0	0	751438	0	0	0	0	0	450746
Protein transport protein Sec31A	SEC31A	0	474077	639951	572160	0	0	0	0	442288
SEC23-interacting protein	SEC23IP	0	0	552057	0	0	0	432055	0	0
MMS19 nucleotide excision repair protein homolog	MMS19	0	513227	0	0	0	0	0	423055	0
Cochlin	COCH	687126	540100	0	0	0	0	0	0	422316
Serine/threonine-protein kinase N2	PKN2	544291	0	0	0	0	0	417691	0	0
Membrane-associated progesterone receptor component 2	PGRMC2	661047	699386	610849	0	0	0	414675	0	0
WD repeat and HMG-box DNA-binding protein 1	WDHD1	529107	431190	0	0	0	0	0	0	404513
Kinesin-like protein KIF14	KIF14	557281	429862	593820	388940	0	527390	0	399848	0
Eukaryotic translation initiation factor 6	EIF6	0	0	290825	0	0	0	0	0	399706
Cob(I)yrinic acid a,c-diamide adenosyltransferase, mitochondrial	MMAB	461817	0	0	0	0	0	0	396549	0
Ubiquitin-associated protein 2	UBAP2	0	0	385121	0	0	0	387329	0	0
ATP-dependent 6-phosphofructokinase, platelet type	PFKP	340104	355582	393564	0	0	0	380018	0	0
Protein regulator of cytokinesis 1	PRC1	340719	0	474656	0	0	0	0	0	378958
Isocitrate dehydrogenase [NAD] subunit beta, mitochondrial	IDH3B	432572	326409	389543	0	0	0	363738	0	0
Leucine-rich repeats and immunoglobulin-like domains protein 3	LRIG3	548972	497383	569461	0	0	564220	0	363408	0
Nck-associated protein 1	NCKAP1	0	0	0	0	335710	0	0	0	350929
[3-methyl-2-oxobutanoate dehydrogenase [lipoamide]] kinase, mitochondrial	BCKDK	0	0	418904	0	0	0	0	0	348840
Transaldolase	TALDO1	0	348601	0	0	0	0	0	0	337421
Condensin-2 complex subunit D3	NCAPD3	328379	0	0	0	0	0	328500	0	0
Serine/threonine-protein kinase TAO1;Serine/threonine-protein kinase TAO3	TAOK1;TAOK3	0	309432	0	0	0	0	0	319735	0
182 kDa tankyrase-1-binding protein	TNKS1BP1	0	0	0	0	0	608850	318416	0	0
Clustered mitochondria protein homolog	CLUH	0	0	437539	0	0	0	0	0	310892
Zinc phosphodiesterase ELAC protein 2	ELAC2	0	0	0	0	0	482080	0	0	305293
Polymerase delta-interacting protein 3	POLDIP3	354191	0	0	0	0	0	0	0	300023
		0	298002	0	9217900	0	0	0	299898	0
Cytosol aminopeptidase	LAP3	0	0	0	48356000	0	0	0	142649	151500
Golgi apparatus protein 1	GLG1	551085	423710	442166	380900	0	0	0	0	288919
BTB/POZ domain-containing protein KCTD12	KCTD12	0	281605	0	0	0	0	0	285078	0
Low molecular weight phosphotyrosine protein phosphatase	ACP1	0	0	307328	0	0	0	0	232696	0
Solute carrier family 22 member 23	SLC22A23	0	869567	0	1096300	1107600	1864400	0	0	0
RNA 3-terminal phosphate cyclase	RTCA	0	0	0	0	754040	1387500	0	0	0
Cytochrome b-c1 complex subunit 8	UQCRQ	0	573420	788618	568430	0	0	0	0	0
Alpha-2-macroglobulin receptor-associated protein	LRPAP1	560910	0	570049	0	0	0	0	0	0
Superkiller viralicidic activity 2-like 2	SKIV2L2	0	592696	750653	0	0	0	0	0	0
Ephrin type-B receptor 3	EPHB3	521555	1.11513e+06	0	0	0	0	0	0	0
Fragile X mental retardation protein 1	FMR1	218676	231773	0	0	0	0	0	0	0
Frizzled-2	FZD2	0	512398	661662	0	0	0	0	0	0
Collectin-12	COLEC12	639648	0	783242	0	0	0	0	0	0
Twinfilin-2	TWF2	0	815830	0	1046900	0	711730	0	0	0
Transmembrane protein 205	TMEM205	0	0	0	504170	0	533340	0	0	0
Pentatricopeptide repeat domain-containing protein 3, mitochondrial	PTCD3	0	743610	599454	0	0	854810	0	0	0
Methylosome protein 50	WDR77	0	0	348833	0	0	369080	0	0	0
Acyl-CoA dehydrogenase family member 9, mitochondrial	ACAD9	662634	0	564067	0	0	0	0	0	0
L-2-hydroxyglutarate dehydrogenase, mitochondrial	L2HGDH	0	0	484241	0	0	419090	0	0	0
Actin-binding protein anillin	ANLN	619007	0	0	0	0	514370	0	0	0
Protein NDRG3	NDRG3	532842	0	0	0	0	592640	0	0	0
Thyrotropin-releasing hormone-degrading ectoenzyme	TRHDE	0	0	451626	0	266900	0	0	0	0
DNA-directed RNA polymerases I and III subunit RPAC1	POLR1C	573214	0	517605	0	0	0	0	0	0
Frizzled-6	FZD6	477723	516134	422292	0	0	434080	0	0	0
WD repeat-containing protein 1	WDR1	609476	0	0	0	0	692550	0	0	0
Heat shock 70 kDa protein 4L	HSPA4L	823756	0	774825	1153800	0	764400	0	0	0
Annexin A7	ANXA7	1.17211e+06	927539	0	1123700	0	0	0	0	0
Peroxiredoxin-5, mitochondrial	PRDX5	0	0	636314	0	0	0	0	0	0
40S ribosomal protein S10	RPS10	925310	0	0	30625000	0	0	0	0	0
Kinesin-like protein KIF11	KIF11	0	0	165670	0	327540	0	0	0	0
Serine/threonine-protein kinase PLK1	PLK1	724190	674216	601086	0	530590	0	0	0	0
Corneodesmosin	CDSN	0	0	0	5402500	0	0	0	0	0
Keratinocyte proline-rich protein	KPRP	0	1.58189e+06	0	2513300	0	0	0	0	0
Seizure 6-like protein 2	SEZ6L2	0	684844	0	0	0	579550	0	0	0
Peroxidasin homolog	PXDN	0	582550	816748	0	0	0	0	0	0
Tumor susceptibility gene 101 protein	TSG101	0	1.21401e+06	1.41775e+06	0	0	0	0	0	0
N-acetylated-alpha-linked acidic dipeptidase 2	NAALAD2	0	440427	0	0	0	460270	0	0	0
Protein diaphanous homolog 1	DIAPH1	0	0	416202	507330	0	0	0	0	0
Fascin	FSCN1	0	805353	0	4509900	0	0	0	0	0
Threonine--tRNA ligase, mitochondrial	TARS2	0	0	1.74568e+06	0	0	1974200	0	0	0
UPF0606 protein KIAA1549	KIAA1549	0	4.191e+06	3.71069e+06	0	0	0	0	0	0
Argininosuccinate synthase	ASS1	277905	0	365996	6385900	0	0	0	0	0
Nuclear pore complex protein Nup107	NUP107	0	568391	583138	0	0	0	0	0	0
Leucine-rich repeats and immunoglobulin-like domains protein 1	LRIG1	1.10461e+06	0	663739	0	0	0	0	0	0
Plakophilin-2	PKP2	1.19609e+06	0	0	0	888140	924020	0	0	0
Protocadherin-1	PCDH1	1.27767e+06	1.69923e+06	1.64288e+06	1117000	1043100	1317000	0	0	0
Leucine-rich repeat-containing protein 15	LRRC15	0	0	0	15978000	707740	0	0	0	0
Protocadherin-16	DCHS1	558120	626925	1.20287e+06	342680	488950	435990	0	0	0
26S proteasome non-ATPase regulatory subunit 11	PSMD11	0	0	1.02588e+06	1603900	0	0	0	0	0
Plakophilin-1	PKP1	0	0	0	19908000	503860	0	0	0	0

## Sheet: C. log2Control-Serotonin >0.5
Protein names	Gene names
Protein disulfide-isomerase A4	PDIA4
Protocadherin-19	PCDH19
Interleukin enhancer-binding factor 2	ILF2
Sodium-dependent neutral amino acid transporter B(0)AT2	SLC6A15
Carbonyl reductase [NADPH] 1	CBR1
Heterogeneous nuclear ribonucleoprotein D0	HNRNPD
Myelin-associated neurite-outgrowth inhibitor	FAM168B
Interleukin enhancer-binding factor 3	ILF3
Leukocyte surface antigen CD47	CD47
Roundabout homolog 1	ROBO1
Palmitoyltransferase ZDHHC5	ZDHHC5
CD81 antigen	CD81
Calnexin	CANX
General transcription factor II-I	GTF2I
Heterogeneous nuclear ribonucleoprotein A/B	HNRNPAB
Adiponectin receptor protein 1	ADIPOR1
Plasma membrane calcium-transporting ATPase 1	ATP2B1
Sodium bicarbonate cotransporter 3	SLC4A7
Probable ATP-dependent RNA helicase DDX41	DDX41
Protein FAM168A	FAM168A
Heterogeneous nuclear ribonucleoprotein A0	HNRNPA0
Acetyl-CoA acetyltransferase, mitochondrial	ACAT1
CAD protein;Glutamine-dependent carbamoyl-phosphate synthase;Aspartate carbamoyltransferase;Dihydroorotase	CAD
Nuclear pore complex protein Nup98-Nup96;Nuclear pore complex protein Nup98;Nuclear pore complex protein Nup96	NUP98
BAG family molecular chaperone regulator 4	BAG4
Talin-1	TLN1
Tyrosine-protein phosphatase non-receptor type 11	PTPN11
Fibronectin;Anastellin;Ugl-Y1;Ugl-Y2;Ugl-Y3	FN1
Extended synaptotagmin-1	ESYT1
Serine/arginine repetitive matrix protein 2	SRRM2
Apolipoprotein B-100;Apolipoprotein B-48	APOB
Pyruvate dehydrogenase E1 component subunit beta, mitochondrial	PDHB
YEATS domain-containing protein 2	YEATS2
Enhancer of mRNA-decapping protein 4	EDC4
Glypican-6;Secreted glypican-6	GPC6
Synaptophysin-like protein 1	SYPL1
CD9 antigen	CD9
Zinc transporter 1	SLC30A1
Sodium/potassium-transporting ATPase subunit beta-3	ATP1B3
Presenilin-1;Presenilin-1 NTF subunit;Presenilin-1 CTF subunit;Presenilin-1 CTF12	PSEN1
Heterogeneous nuclear ribonucleoprotein A3	HNRNPA3
DBIRD complex subunit ZNF326	ZNF326
Procollagen galactosyltransferase 1	COLGALT1
Regulator of nonsense transcripts 1	UPF1
Probable ATP-dependent RNA helicase DDX20	DDX20
Sodium/potassium-transporting ATPase subunit beta-1	ATP1B1
Gem-associated protein 5	GEMIN5
MICOS complex subunit MIC60	IMMT
Gem-associated protein 4	GEMIN4
Heterogeneous nuclear ribonucleoprotein D-like	HNRNPDL
CD59 glycoprotein	CD59
Acid sphingomyelinase-like phosphodiesterase 3b	SMPDL3B
FAS-associated factor 2	FAF2
Heterogeneous nuclear ribonucleoprotein A1;Heterogeneous nuclear ribonucleoprotein A1, N-terminally processed;Heterogeneous nuclear ribonucleoprotein A1-like 2	HNRNPA1;HNRNPA1L2
Probable 28S rRNA (cytosine(4447)-C(5))-methyltransferase	NOP2
Protein disulfide-isomerase A3	PDIA3
Neural cell adhesion molecule 1	NCAM1
Ephrin type-B receptor 4	EPHB4
RNA-binding protein FUS;TATA-binding protein-associated factor 2N	FUS;TAF15
Volume-regulated anion channel subunit LRRC8D	LRRC8D
Sodium-dependent serotonin transporter	SLC6A4
Serine/threonine-protein phosphatase PGAM5, mitochondrial	PGAM5
Neurogenic locus notch homolog protein 3;Notch 3 extracellular truncation;Notch 3 intracellular domain	NOTCH3
Neurofilament light polypeptide	NEFL
Electron transfer flavoprotein subunit alpha, mitochondrial	ETFA
Signal recognition particle subunit SRP68	SRP68
Feline leukemia virus subgroup C receptor-related protein 1	FLVCR1
Cationic amino acid transporter 3	SLC7A3
Nidogen-2	NID2
Tetraspanin-14	TSPAN14
Mitochondrial dicarboxylate carrier	SLC25A10
Lamin-B receptor	LBR
Vesicular integral-membrane protein VIP36	LMAN2
Secretory carrier-associated membrane protein 4	SCAMP4
Sodium/potassium-transporting ATPase subunit alpha-1	ATP1A1
116 kDa U5 small nuclear ribonucleoprotein component	EFTUD2
Neutral alpha-glucosidase AB	GANAB
Succinyl-CoA ligase [ADP/GDP-forming] subunit alpha, mitochondrial	SUCLG1
NADH-cytochrome b5 reductase 3;NADH-cytochrome b5 reductase 3 membrane-bound form;NADH-cytochrome b5 reductase 3 soluble form	CYB5R3
Multidrug resistance-associated protein 4	ABCC4
Lipolysis-stimulated lipoprotein receptor	LSR
Nucleolar protein 58	NOP58
Transmembrane protein 206	TMEM206
Endoplasmic reticulum resident protein 44	ERP44
Phospholipid-transporting ATPase IG	ATP11C
Interferon-induced transmembrane protein 1;Interferon-induced transmembrane protein 2;Interferon-induced transmembrane protein 3	IFITM1;IFITM2;IFITM3
NADPH--cytochrome P450 reductase	POR
Peroxisomal multifunctional enzyme type 2;(3R)-hydroxyacyl-CoA dehydrogenase;Enoyl-CoA hydratase 2	HSD17B4
Melatonin-related receptor	GPR50
Survival motor neuron protein	SMN1
Voltage-dependent calcium channel subunit alpha-2/delta-2;Voltage-dependent calcium channel subunit alpha-2-2;Voltage-dependent calcium channel subunit delta-2	CACNA2D2
Cell cycle control protein 50A	TMEM30A
Sarcoplasmic/endoplasmic reticulum calcium ATPase 2	ATP2A2
Sodium-coupled neutral amino acid transporter 2	SLC38A2
SLIT and NTRK-like protein 5	SLITRK5
CD99 antigen-like protein 2	CD99L2
Protein RRP5 homolog	PDCD11
Ribosome biogenesis protein BMS1 homolog	BMS1
RNA-binding protein 14	RBM14
Probable phospholipid-transporting ATPase IF	ATP11B
Ribosome biogenesis protein NSA2 homolog	NSA2
Endoplasmic reticulum resident protein 29	ERP29
Ribosomal biogenesis protein LAS1L	LAS1L
Serpin H1	SERPINH1
rRNA 2-O-methyltransferase fibrillarin	FBL
Tubulin--tyrosine ligase-like protein 12	TTLL12
Metalloreductase STEAP3	STEAP3
DNA ligase 3	LIG3
Semaphorin-4C	SEMA4C
Electrogenic sodium bicarbonate cotransporter 1	SLC4A4
Trophoblast glycoprotein	TPBG
Embigin	EMB
78 kDa glucose-regulated protein	HSPA5
Very-long-chain (3R)-3-hydroxyacyl-CoA dehydratase 3	HACD3
Adenosylhomocysteinase	AHCY
Dolichyl-diphosphooligosaccharide--protein glycosyltransferase subunit STT3A	STT3A
Nuclear pore complex protein Nup155	NUP155
Cytoskeleton-associated protein 4	CKAP4
Contactin-1	CNTN1
Ras-related protein Rab-1B;Ras-related protein Rab-1A	RAB1B;RAB1A
Tyrosine-protein kinase transmembrane receptor ROR2	ROR2
Thioredoxin-related transmembrane protein 1	TMX1
Tyrosine-protein kinase Mer	MERTK
Asparagine synthetase [glutamine-hydrolyzing]	ASNS
ATP synthase subunit gamma, mitochondrial	ATP5C1
Endoplasmin	HSP90B1
Unconventional myosin-Ib	MYO1B
WD repeat-containing protein 6	WDR6
Programmed cell death 6-interacting protein	PDCD6IP
Heterogeneous nuclear ribonucleoprotein U-like protein 1	HNRNPUL1
Junctional adhesion molecule A	F11R
60S ribosomal protein L17	RPL17
Cellular tumor antigen p53	TP53
Putative ATP-dependent RNA helicase DHX30	DHX30
Sterol-4-alpha-carboxylate 3-dehydrogenase, decarboxylating	NSDHL
Neurofilament medium polypeptide	NEFM
Bifunctional purine biosynthesis protein PURH;Phosphoribosylaminoimidazolecarboxamide formyltransferase;IMP cyclohydrolase	ATIC
Flotillin-1	FLOT1
RNA-binding motif protein, X chromosome;RNA-binding motif protein, X chromosome, N-terminally processed;RNA binding motif protein, X-linked-like-1	RBMX;RBMXL1
Structural maintenance of chromosomes protein 3	SMC3
Protein NDNF	NDNF
Claudin domain-containing protein 1	CLDND1
Nicastrin	NCSTN
Reticulon-4 receptor-like 2	RTN4RL2
Integrin alpha-5;Integrin alpha-5 heavy chain;Integrin alpha-5 light chain	ITGA5
Heterogeneous nuclear ribonucleoproteins A2/B1	HNRNPA2B1
Thiamine transporter 1	SLC19A2
Protocadherin-7	PCDH7
DNA repair protein RAD50	RAD50
Ubiquitin-associated protein 2-like	UBAP2L
Pre-mRNA-processing-splicing factor 8	PRPF8
Angiomotin	AMOT
Ran GTPase-activating protein 1	RANGAP1
Far upstream element-binding protein 1	FUBP1
Receptor-type tyrosine-protein phosphatase eta	PTPRJ
High affinity cationic amino acid transporter 1	SLC7A1
Replication factor C subunit 2	RFC2
Podocalyxin	PODXL
Heterogeneous nuclear ribonucleoprotein M	HNRNPM
Serine/arginine-rich splicing factor 9	SRSF9
Cationic amino acid transporter 2	SLC7A2
Mediator of DNA damage checkpoint protein 1	MDC1
60S ribosomal protein L35a	RPL35A
DNA replication licensing factor MCM2	MCM2
tRNA-splicing ligase RtcB homolog	RTCB
Antigen KI-67	MKI67
Vascular endothelial growth factor receptor 3	FLT4
Myeloid-associated differentiation marker	MYADM
Basal cell adhesion molecule	BCAM
Vesicle-trafficking protein SEC22b	SEC22B
Adenine phosphoribosyltransferase	APRT
Replication factor C subunit 3	RFC3
Filamin-A	FLNA
Mitochondrial ribonuclease P protein 1	TRMT10C
Nucleolar GTP-binding protein 1	GTPBP4
E3 SUMO-protein ligase RanBP2	RANBP2
Prostaglandin E synthase 3	PTGES3
Pyruvate dehydrogenase E1 component subunit alpha, somatic form, mitochondrial	PDHA1
Integrin alpha-6;Integrin alpha-6 heavy chain;Integrin alpha-6 light chain;Processed integrin alpha-6	ITGA6
C-1-tetrahydrofolate synthase, cytoplasmic;Methylenetetrahydrofolate dehydrogenase;Methenyltetrahydrofolate cyclohydrolase;Formyltetrahydrofolate synthetase;C-1-tetrahydrofolate synthase, cytoplasmic, N-terminally processed	MTHFD1
Membrane cofactor protein	CD46
DNA topoisomerase 1	TOP1
Signal recognition particle receptor subunit beta	SRPRB
Cysteine and histidine-rich domain-containing protein 1	CHORDC1

## Sheet: D. log2DzPEG-Serotonin >0.5
Protein names	Gene names
Protein disulfide-isomerase A4	PDIA4
Calnexin	CANX
Sodium-dependent neutral amino acid transporter B(0)AT2	SLC6A15
Carbonyl reductase [NADPH] 1	CBR1
Interleukin enhancer-binding factor 2	ILF2
CAD protein;Glutamine-dependent carbamoyl-phosphate synthase;Aspartate carbamoyltransferase;Dihydroorotase	CAD
Gem-associated protein 4	GEMIN4
Probable ATP-dependent RNA helicase DDX20	DDX20
Aldehyde dehydrogenase X, mitochondrial	ALDH1B1
Glypican-6;Secreted glypican-6	GPC6
Heterogeneous nuclear ribonucleoprotein A0	HNRNPA0
DBIRD complex subunit ZNF326	ZNF326
Probable ATP-dependent RNA helicase DDX41	DDX41
General transcription factor II-I	GTF2I
Chromodomain-helicase-DNA-binding protein 1	CHD1
Heterogeneous nuclear ribonucleoprotein D0	HNRNPD
Myelin-associated neurite-outgrowth inhibitor	FAM168B
BAG family molecular chaperone regulator 4	BAG4
FAS-associated factor 2	FAF2
Electron transfer flavoprotein subunit alpha, mitochondrial	ETFA
Survival motor neuron protein	SMN1
Roundabout homolog 1	ROBO1
Mediator of DNA damage checkpoint protein 1	MDC1
Heterogeneous nuclear ribonucleoprotein A/B	HNRNPAB
Leukocyte surface antigen CD47	CD47
CD81 antigen	CD81
Acetyl-CoA acetyltransferase, mitochondrial	ACAT1
Nuclear pore complex protein Nup98-Nup96;Nuclear pore complex protein Nup98;Nuclear pore complex protein Nup96	NUP98
Sodium bicarbonate cotransporter 3	SLC4A7
Pyruvate dehydrogenase E1 component subunit beta, mitochondrial	PDHB
Heterogeneous nuclear ribonucleoprotein A1;Heterogeneous nuclear ribonucleoprotein A1, N-terminally processed;Heterogeneous nuclear ribonucleoprotein A1-like 2	HNRNPA1;HNRNPA1L2
Heterogeneous nuclear ribonucleoprotein A3	HNRNPA3
Regulator of nonsense transcripts 1	UPF1
Nidogen-2	NID2
Protein FAM168A	FAM168A
rRNA 2-O-methyltransferase fibrillarin	FBL
Tyrosine-protein phosphatase non-receptor type 11	PTPN11
Gem-associated protein 5	GEMIN5
Signal recognition particle subunit SRP68	SRP68
Creatine kinase B-type	CKB
Serine/arginine repetitive matrix protein 2	SRRM2
Interleukin enhancer-binding factor 3	ILF3
Heat shock protein 105 kDa	HSPH1
Enhancer of mRNA-decapping protein 4	EDC4
Stomatin-like protein 2, mitochondrial	STOML2
Lamin-B receptor	LBR
Antigen KI-67	MKI67
Angiomotin	AMOT
RNA-binding protein FUS;TATA-binding protein-associated factor 2N	FUS;TAF15
5-nucleotidase domain-containing protein 1	NT5DC1
Adiponectin receptor protein 1	ADIPOR1
Extended synaptotagmin-1	ESYT1
Unconventional myosin-Ib	MYO1B
Palmitoyltransferase ZDHHC5	ZDHHC5
AP-3 complex subunit beta-1	AP3B1
Heterogeneous nuclear ribonucleoproteins C1/C2;Heterogeneous nuclear ribonucleoprotein C-like 4;Heterogeneous nuclear ribonucleoprotein C-like 1;Heterogeneous nuclear ribonucleoprotein C-like 3;Heterogeneous nuclear ribonucleoprotein C-like 2	HNRNPC;HNRNPCL4;HNRNPCL1;HNRNPCL3;HNRNPCL2
Heterogeneous nuclear ribonucleoprotein H;Heterogeneous nuclear ribonucleoprotein H, N-terminally processed	HNRNPH1
Cationic amino acid transporter 3	SLC7A3
ATP synthase subunit gamma, mitochondrial	ATP5C1
Spermidine synthase	SRM
Inactive tyrosine-protein kinase 7	PTK7
Heterogeneous nuclear ribonucleoprotein U-like protein 1	HNRNPUL1
Sodium/potassium-transporting ATPase subunit beta-3	ATP1B3
ATPase family AAA domain-containing protein 3B	ATAD3B
Volume-regulated anion channel subunit LRRC8D	LRRC8D
NADH-cytochrome b5 reductase 3;NADH-cytochrome b5 reductase 3 membrane-bound form;NADH-cytochrome b5 reductase 3 soluble form	CYB5R3
Sarcoplasmic/endoplasmic reticulum calcium ATPase 2	ATP2A2
Protocadherin-19	PCDH19
Src substrate cortactin	CTTN
Chromodomain-helicase-DNA-binding protein 4	CHD4
Translational activator GCN1	GCN1L1
116 kDa U5 small nuclear ribonucleoprotein component	EFTUD2
Peroxisomal multifunctional enzyme type 2;(3R)-hydroxyacyl-CoA dehydrogenase;Enoyl-CoA hydratase 2	HSD17B4
Nuclear pore complex protein Nup155	NUP155
Low-density lipoprotein receptor-related protein 4	LRP4
Heterogeneous nuclear ribonucleoprotein D-like	HNRNPDL
Zinc transporter ZIP14	SLC39A14
Aspartate--tRNA ligase, mitochondrial	DARS2
Talin-1	TLN1
Synaptophysin-like protein 1	SYPL1
Plasma membrane calcium-transporting ATPase 1	ATP2B1
Putative ATP-dependent RNA helicase DHX30	DHX30
Structural maintenance of chromosomes protein 3	SMC3
Very-long-chain (3R)-3-hydroxyacyl-CoA dehydratase 3	HACD3
DNA replication licensing factor MCM4	MCM4
60S ribosomal protein L17	RPL17
CD9 antigen	CD9
Pre-mRNA-processing factor 6	PRPF6
Asparagine synthetase [glutamine-hydrolyzing]	ASNS
Constitutive coactivator of PPAR-gamma-like protein 1	FAM120A
Calcyclin-binding protein	CACYBP
E3 SUMO-protein ligase RanBP2	RANBP2
CD59 glycoprotein	CD59
Myeloid-associated differentiation marker	MYADM
Probable 28S rRNA (cytosine(4447)-C(5))-methyltransferase	NOP2
Ras-related protein Rab-1B;Ras-related protein Rab-1A	RAB1B;RAB1A
Sodium- and chloride-dependent glycine transporter 1	SLC6A9
Embigin	EMB
Ribosome biogenesis protein BMS1 homolog	BMS1
Fibrillin-2	FBN2
Protein transport protein Sec23A	SEC23A
Neutral alpha-glucosidase AB	GANAB
Ribosomal biogenesis protein LAS1L	LAS1L
Mitochondrial dicarboxylate carrier	SLC25A10
MICOS complex subunit MIC60	IMMT
Core histone macro-H2A.2	H2AFY2
Sodium/potassium-transporting ATPase subunit beta-1	ATP1B1
RNA-binding protein 14	RBM14
Fibronectin;Anastellin;Ugl-Y1;Ugl-Y2;Ugl-Y3	FN1
Ubiquitin-associated protein 2-like	UBAP2L
Protein RRP5 homolog	PDCD11
Adenine phosphoribosyltransferase	APRT
26S proteasome non-ATPase regulatory subunit 3	PSMD3
Contactin-1	CNTN1
DNA replication licensing factor MCM2	MCM2
Flotillin-2	FLOT2
DNA ligase 3	LIG3
ATP-citrate synthase	ACLY
Acid sphingomyelinase-like phosphodiesterase 3b	SMPDL3B
Flotillin-1	FLOT1
Tubulin alpha-1C chain	TUBA1C
Heterogeneous nuclear ribonucleoprotein F;Heterogeneous nuclear ribonucleoprotein F, N-terminally processed	HNRNPF
Coatomer subunit beta	COPB1
Neurofilament light polypeptide	NEFL
Erlin-2	ERLIN2
A-kinase anchor protein 8-like	AKAP8L
Very-long-chain 3-oxoacyl-CoA reductase	HSD17B12
YEATS domain-containing protein 2	YEATS2
Leucine-rich PPR motif-containing protein, mitochondrial	LRPPRC
Tyrosine-protein kinase Mer	MERTK
Heterogeneous nuclear ribonucleoproteins A2/B1	HNRNPA2B1
Mitotic checkpoint protein BUB3	BUB3
Protein NDNF	NDNF
Sodium-coupled neutral amino acid transporter 2	SLC38A2
Zinc transporter 1	SLC30A1
Serine/threonine-protein phosphatase PGAM5, mitochondrial	PGAM5
ATP-dependent 6-phosphofructokinase, liver type	PFKL
La-related protein 1	LARP1
Pyrroline-5-carboxylate reductase 3	PYCRL
Eukaryotic translation initiation factor 3 subunit B	EIF3B
Melatonin-related receptor	GPR50
Protein disulfide-isomerase A3	PDIA3
ADP-ribosylation factor 1;ADP-ribosylation factor 3	ARF1;ARF3
Probable phospholipid-transporting ATPase IF	ATP11B

## Sheet: E. Proteins rescued by Dz-PEG
Protein names	Gene names
Protein disulfide-isomerase A4	PDIA4
Protocadherin-19	PCDH19
Interleukin enhancer-binding factor 2	ILF2
Sodium-dependent neutral amino acid transporter B(0)AT2	SLC6A15
Carbonyl reductase [NADPH] 1	CBR1
Heterogeneous nuclear ribonucleoprotein D0	HNRNPD
Myelin-associated neurite-outgrowth inhibitor	FAM168B
Interleukin enhancer-binding factor 3	ILF3
Leukocyte surface antigen CD47	CD47
Roundabout homolog 1	ROBO1
Palmitoyltransferase ZDHHC5	ZDHHC5
CD81 antigen	CD81
Calnexin	CANX
General transcription factor II-I	GTF2I
Heterogeneous nuclear ribonucleoprotein A/B	HNRNPAB
Adiponectin receptor protein 1	ADIPOR1
Plasma membrane calcium-transporting ATPase 1	ATP2B1
Sodium bicarbonate cotransporter 3	SLC4A7
Probable ATP-dependent RNA helicase DDX41	DDX41
Protein FAM168A	FAM168A
Heterogeneous nuclear ribonucleoprotein A0	HNRNPA0
Acetyl-CoA acetyltransferase, mitochondrial	ACAT1
CAD protein;Glutamine-dependent carbamoyl-phosphate synthase;Aspartate carbamoyltransferase;Dihydroorotase	CAD
Nuclear pore complex protein Nup98-Nup96;Nuclear pore complex protein Nup98;Nuclear pore complex protein Nup96	NUP98
BAG family molecular chaperone regulator 4	BAG4
Talin-1	TLN1
Tyrosine-protein phosphatase non-receptor type 11	PTPN11
Fibronectin;Anastellin;Ugl-Y1;Ugl-Y2;Ugl-Y3	FN1
Extended synaptotagmin-1	ESYT1
Serine/arginine repetitive matrix protein 2	SRRM2
Pyruvate dehydrogenase E1 component subunit beta, mitochondrial	PDHB
YEATS domain-containing protein 2	YEATS2
Enhancer of mRNA-decapping protein 4	EDC4
Glypican-6;Secreted glypican-6	GPC6
Synaptophysin-like protein 1	SYPL1
CD9 antigen	CD9
Zinc transporter 1	SLC30A1
Sodium/potassium-transporting ATPase subunit beta-3	ATP1B3
Heterogeneous nuclear ribonucleoprotein A3	HNRNPA3
DBIRD complex subunit ZNF326	ZNF326
Regulator of nonsense transcripts 1	UPF1
Probable ATP-dependent RNA helicase DDX20	DDX20
Sodium/potassium-transporting ATPase subunit beta-1	ATP1B1
Gem-associated protein 5	GEMIN5
MICOS complex subunit MIC60	IMMT
Gem-associated protein 4	GEMIN4
Heterogeneous nuclear ribonucleoprotein D-like	HNRNPDL
CD59 glycoprotein	CD59
Acid sphingomyelinase-like phosphodiesterase 3b	SMPDL3B
FAS-associated factor 2	FAF2
Heterogeneous nuclear ribonucleoprotein A1;Heterogeneous nuclear ribonucleoprotein A1, N-terminally processed;Heterogeneous nuclear ribonucleoprotein A1-like 2	HNRNPA1;HNRNPA1L2
Probable 28S rRNA (cytosine(4447)-C(5))-methyltransferase	NOP2
Protein disulfide-isomerase A3	PDIA3
RNA-binding protein FUS;TATA-binding protein-associated factor 2N	FUS;TAF15
Volume-regulated anion channel subunit LRRC8D	LRRC8D
Serine/threonine-protein phosphatase PGAM5, mitochondrial	PGAM5
Neurofilament light polypeptide	NEFL
Electron transfer flavoprotein subunit alpha, mitochondrial	ETFA
Signal recognition particle subunit SRP68	SRP68
Cationic amino acid transporter 3	SLC7A3
Nidogen-2	NID2
Mitochondrial dicarboxylate carrier	SLC25A10
Lamin-B receptor	LBR
116 kDa U5 small nuclear ribonucleoprotein component	EFTUD2
Neutral alpha-glucosidase AB	GANAB
NADH-cytochrome b5 reductase 3;NADH-cytochrome b5 reductase 3 membrane-bound form;NADH-cytochrome b5 reductase 3 soluble form	CYB5R3
Peroxisomal multifunctional enzyme type 2;(3R)-hydroxyacyl-CoA dehydrogenase;Enoyl-CoA hydratase 2	HSD17B4
Melatonin-related receptor	GPR50
Survival motor neuron protein	SMN1
Sarcoplasmic/endoplasmic reticulum calcium ATPase 2	ATP2A2
Sodium-coupled neutral amino acid transporter 2	SLC38A2
Protein RRP5 homolog	PDCD11
Ribosome biogenesis protein BMS1 homolog	BMS1
RNA-binding protein 14	RBM14
Probable phospholipid-transporting ATPase IF	ATP11B
Ribosomal biogenesis protein LAS1L	LAS1L
rRNA 2-O-methyltransferase fibrillarin	FBL
DNA ligase 3	LIG3
Embigin	EMB
Very-long-chain (3R)-3-hydroxyacyl-CoA dehydratase 3	HACD3
Nuclear pore complex protein Nup155	NUP155
Contactin-1	CNTN1
Ras-related protein Rab-1B;Ras-related protein Rab-1A	RAB1B;RAB1A
Tyrosine-protein kinase Mer	MERTK
Asparagine synthetase [glutamine-hydrolyzing]	ASNS
ATP synthase subunit gamma, mitochondrial	ATP5C1
Unconventional myosin-Ib	MYO1B
Heterogeneous nuclear ribonucleoprotein U-like protein 1	HNRNPUL1
60S ribosomal protein L17	RPL17
Putative ATP-dependent RNA helicase DHX30	DHX30
Flotillin-1	FLOT1
Structural maintenance of chromosomes protein 3	SMC3
Protein NDNF	NDNF
Heterogeneous nuclear ribonucleoproteins A2/B1	HNRNPA2B1
Ubiquitin-associated protein 2-like	UBAP2L
Angiomotin	AMOT
Mediator of DNA damage checkpoint protein 1	MDC1
DNA replication licensing factor MCM2	MCM2
Antigen KI-67	MKI67
Myeloid-associated differentiation marker	MYADM
Adenine phosphoribosyltransferase	APRT
E3 SUMO-protein ligase RanBP2	RANBP2

## Sheet: F. log2Serotonin-Control>0.5
Protein names	Gene names
14-3-3 protein sigma	SFN
Peptidyl-prolyl cis-trans isomerase A;Peptidyl-prolyl cis-trans isomerase A, N-terminally processed	PPIA
Dermcidin;Survival-promoting peptide;DCD-1	DCD
Annexin A2;Putative annexin A2-like protein	ANXA2;ANXA2P2
14-3-3 protein zeta/delta	YWHAZ
Prelamin-A/C;Lamin-A/C	LMNA
Desmoplakin	DSP
40S ribosomal protein S3a	RPS3A
14-3-3 protein beta/alpha;14-3-3 protein beta/alpha, N-terminally processed	YWHAB
Fructose-bisphosphate aldolase A	ALDOA
40S ribosomal protein S18	RPS18
Junction plakoglobin	JUP
60S acidic ribosomal protein P0;60S acidic ribosomal protein P0-like	RPLP0;RPLP0P6
Histone H2B type 1-L;Histone H2B type 1-M;Histone H2B type 1-N;Histone H2B type 1-H;Histone H2B type 2-F;Histone H2B type 1-C/E/F/G/I;Histone H2B type 1-D;Histone H2B type F-S;Histone H2B type 1-K;Histone H2B type 1-A	HIST1H2BL;HIST1H2BM;HIST1H2BN;HIST1H2BH;HIST2H2BF;HIST1H2BC;HIST1H2BD;H2BFS;HIST1H2BK;HIST1H2BA
Eukaryotic translation initiation factor 4 gamma 1	EIF4G1
Proliferating cell nuclear antigen	PCNA
Histone H2B type 3-B;Histone H2B type 2-E;Histone H2B type 1-B;Histone H2B type 1-O;Histone H2B type 1-J	HIST3H2BB;HIST2H2BE;HIST1H2BB;HIST1H2BO;HIST1H2BJ
MARCKS-related protein	MARCKSL1
Eukaryotic translation initiation factor 2 subunit 3;Putative eukaryotic translation initiation factor 2 subunit 3-like protein	EIF2S3;EIF2S3L
Actin-related protein 2/3 complex subunit 4	ARPC4
Basigin	BSG
Histone H1.2	HIST1H1C
